# Supplementary material for: Identification and Expression Analysis of Putative Sugar Transporter Gene Family during Bulb Formation in Lilies
Source: Int J Mol Sci. 2024 Mar 20;25(6):3483. doi: 10.3390/ijms25063483 (PMC10970775; doi:10.3390/ijms25063483)
Supplement: Supplementary file 1 [file ijms-25-03483-s001.zip › Table S2.xlsx]

## Sheet: Sorbonne
Table S2: FPKM data used for expression heat map.
Protein	Id	0d_3_fpkm	0d_2_fpkm	0d_1_fpkm	1d_3_fpkm	1d_2_fpkm	1d_1_fpkm	8d_3_fpkm	8d_2_fpkm	8d_1_fpkm	14d_3_fpkm	14d_2_fpkm	14d_1_fpkm
LohTMT3	Unigene003117*	5.1	5.1	5.14	6.55	5.97	6.14	2.73	3.53	3.43	4	3.33	3.51
	Unigene003494	5.94	5.87	5.92	6.4	5.94	6.25	3.25	4.21	3.83	3.6	3.58	3.76
	CL554.Contig4_L-Tis6-Transc	4.19	3.51	3.36	5.02	5.31	4.94	2.3	2.6	2.45	2.62	2.77	2.42
	CL554.Contig5_L-Tis6-Transc	7.6	6.93	6.32	8.83	8.27	8.26	4.03	4.46	4.42	4.57	4.43	4.73
	CL554.Contig6_L-Tis6-Transc	3.6	3.52	3.53	4.47	3.79	3.97	1.98	2.3	2.11	2.16	1.65	1.95
	CL554.Contig7_L-Tis6-Transc	7.29	6.5	6.75	7.55	7.24	7.75	4.15	4.41	4.32	4.27	4.08	4.29
	CL554.Contig8_L-Tis6-Transc	2.98	3.13	2.6	3.7	3.72	3.44	1.76	1.84	1.95	1.96	1.72	1.71
	CL554.Contig9_L-Tis6-Transc	7.04	6.38	6.09	7.3	6.88	7.14	3.75	4.46	4.07	3.82	3.51	4.03
	Isoform_22645	5.54	4.96	5.44	6.11	6.23	6.01	3.44	3.64	3.31	3.5	3.38	3.41
	Isoform_22266	5.2	5.27	5.11	5.96	5.6	5.82	2.89	3.52	3.23	3.26	3.07	3.68
	Isoform_29762	5.13	4.59	5.24	5.82	5.39	5.96	3.42	3.64	3.5	3.34	3.39	3.03
	Isoform_38042	4.3	4.3	4.48	4.92	4.99	4.88	2.87	2.86	2.71	2.49	2.81	2.77
	Isoform_33107	4.85	4.51	4.44	5.87	4.97	5.4	2.7	3.1	3.21	2.85	3.17	3.1
	Isoform_18425	5.9	6.31	6.1	6.47	5.88	6.14	3.2	3.94	3.57	4.04	3.4	3.75
		5.33286	5.06286	5.03714	6.06929	5.72714	5.86429	3.03357	3.465	3.29357	3.32	3.16357	3.29571
		5.14429			5.8869			3.26405			3.25976
LohTMT2	Unigene002282*	6.11	6.14	6.03	5.21	5.64	5.35	4.95	3.25	3.75	3.36	2.11	2.71
	CL554.Contig1_L-Tis6-Transc	11.29	11.31	11.37	13.52	13.63	12.51	7.58	5.77	6.38	6.31	4.25	4.71
	CL554.Contig3_L-Tis6-Transc	13.17	12.26	13.35	13.7	13.24	12.8	8.67	6.33	7.56	7.69	4.63	5.71
	Isoform_17521	2.84	2.78	2.58	5.61	4.99	5.01	1.62	1.77	1.64	1.47	1.21	1.1
	Isoform_17979	6.47	5.87	5.97	11.54	9.67	9.49	3.57	3.35	3.41	2.98	2.51	2.76
	Isoform_20945	2.5	2.22	2.48	5.68	4.93	4.86	1.52	1.45	1.63	1.17	1.33	1.03
	Isoform_17689	0.6	0.59	0.76	0.66	0.74	0.71	0.47	0.4	0.54	0.53	0.21	0.39
	Isoform_17814	0.9	0.77	0.81	0.78	0.88	0.87	0.66	0.4	0.43	0.62	0.36	0.39
	Isoform_24071	0.9	0.83	0.82	0.82	0.92	0.76	0.67	0.55	0.48	0.42	0.32	0.3
	Isoform_24517	3.55	3.64	3.28	7.12	6.96	6.74	2.47	1.71	2.52	1.9	1.75	1.84
	Isoform_25339	5.6	5.17	5.11	7.43	6.91	7.07	3.38	3.06	2.83	2.96	2.18	2.29
	Isoform_23875	0.94	0.8	1.19	1.03	0.85	0.98	0.79	0.47	0.5	0.45	0.26	0.36
	Isoform_18802	0.39	0.3	0.4	0.43	0.33	0.47	0.17	0.17	0.23	0.31	0.16	0.17
	Isoform_17484	4.68	4.37	4.39	9.55	7.7	7.6	2.6	2.25	2.48	2.48	2.47	1.83
	Isoform_32337	2.71	2.47	3.07	5.36	5.04	5	2.31	1.25	2.03	1.8	1.63	1.42
	Isoform_31667	4.57	4.13	4	8.48	7.95	7.39	2.61	2.23	2.54	1.82	1.95	2.27
	Isoform_40961	0.4	0.25	0.27	0.3	0.27	0.35	0.12	0.14	0.12	0.18	0.06	0.06
	Isoform_31766	0.59	0.3	0.6	0.39	0.58	0.51	0.38	0.19	0.28	0.24	0.21	0.31
	Isoform_38909	3.66	3.04	3.19	8.13	7.72	6.88	1.89	1.71	2.23	1.78	1.97	1.81
	Isoform_40162	0.89	0.74	0.89	0.61	0.81	0.9	0.7	0.27	0.68	0.66	0.29	0.2
	Isoform_16778	4.47	3.7	3.64	6.21	5.97	6	2.31	1.69	1.95	2.17	1.67	1.72
		3.67762	3.41333	3.53333	5.36	5.03476	4.86905	2.35429	1.82905	2.10524	1.96667	1.50143	1.58952
		3.54143			5.08794			2.09619			1.68587
LohINT7	Unigene0130510*	0.04	0.03	0.03	0.54	0.01	0.01	0.52	0.5	0.42	0.3	0.19	0.54
		0.0333333			0.186667			0.48			0.343333
LohINT2	Isoform_25457*	0.06	0.17	0.15	0.24	0.32	0.25	0.23	0.42	0.57	0.45	0.94	0.69
	Unigene008797	0.24	0.41	0.24	0.6	0.67	0.9	0.79	1.09	1.5	1.27	2.61	1.44
	Unigene19142_L-Tis6-Transc	0.83	1.96	0.96	1.68	1.75	2.28	2.24	4.06	3.83	3.81	6.96	4.84
	Isoform_23910	0.13	0.07	0.09	0.3	0.21	0.36	0.28	0.31	0.52	0.43	0.8	0.52
	Isoform_32067	0.14	0.03	0.1	0.27	0.29	0.31	0.13	0.29	0.4	0.42	1	0.42
	Unigene0017229	1.44	1.51	1.79	3.19	3.15	3.8	3.15	3.37	4.88	4.13	7.85	5.72
		0.473333	0.691667	0.555	1.04667	1.065	1.31667	1.13667	1.59	1.95	1.75167	3.36	2.27167
		0.573333			1.14278			1.55889			2.46111
LohINT4	Unigene008476*	3.28	3.83	4.1	1.16	0.89	1.05	1.29	1.36	1.22	1.89	1.8	1.82
	CL901.Contig3_L-Tis6-Transc	10.94	10.07	10.67	1.78	2.23	1.71	2.74	3.11	2.65	3.5	3.03	3.8
	Isoform_40518	0.36	0.5	0.33	0.06	0.1	0.02	0.02	0.1	0.12	0.13	0.1	0.02
	Isoform_33150	10.9	11.19	11.6	1.76	2.14	2.41	3.32	3.93	3.71	4.88	4.25	5.24
	Unigene0015115	22.81	23.02	23.35	3.25	3.22	3.17	5.57	4.85	5.56	6.75	6.85	6.97
		9.658	9.722	10.01	1.602	1.716	1.672	2.588	2.67	2.652	3.43	3.206	3.57
		9.79667			1.66333			2.63667			3.402
LohINT5	Unigene010290*	1.31	1.81	1.05	0.55	0.51	0.71	3.67	4.96	4.44	3.45	6.85	4.55
	CL901.Contig1_L-Tis6-Transc	1.81	1.81	1.52	1.13	1.4	1.75	5.5	7.54	6.82	5.65	10.66	7.21
	Isoform_33073	1.41	1.97	0.99	0.65	0.97	0.74	3.78	5.07	5.46	4.55	6.37	5.32
		1.51	1.86333	1.18667	0.776667	0.96	1.06667	4.31667	5.85667	5.57333	4.55	7.96	5.69333
		1.52			0.934444			5.24889			6.06778
LohVGT1	Unigene009635*	3.17	3.63	3.51	3.76	4.69	4.54	4.93	5.28	5.76	4.37	5.06	4.47
	Unigene16842_L-Tis6-Transc	3.51	3.51	3.85	5.4	5.62	6.18	7.21	6.4	8.86	4.98	6.86	5.03
	Isoform_30097	1.06	1.08	1.02	1.35	1.46	1.34	1.37	1.84	2.12	1.5	1.76	1.66
	Unigene0020300	3.04	3.35	3.58	4.32	6.29	4.98	5.12	5.59	5.91	4.25	4.85	4.48
		2.695	2.8925	2.99	3.7075	4.515	4.26	4.6575	4.7775	5.6625	3.775	4.6325	3.91
		2.85917			4.16083			5.0325			4.10583
LohSTP7	Unigene011249*	0.01	0.02	0.01	0.02	0.03	0.02	0	0.08	0	0	0	0.02
	Unigene010694	0.06	0	0.01	0.09	0.22	0.18	0.02	0.06	0.02	0.05	0.05	0.08
	Unigene012006	0	0	0	0.08	0.07	0.1	0.02	0.02	0.02	0.08	0.11	0.05
		0.0233333	0.00666667	0.00666667	0.0633333	0.106667	0.1	0.0133333	0.0533333	0.0133333	0.0433333	0.0533333	0.05
		0.0122222			0.09			0.0266667			0.0488889
LohPLT2	Unigene0039109*	0.02	0.08	0	0.49	0.03	0.03	0.44	0.39	0.48	0.22	0.38	0.39
		0.0333333			0.183333			0.436667			0.33
LohpGlcT3	Unigene007486*	0.34	0.3	0.34	0.28	0.1	0.29	0.35	0.41	0.39	0.59	0.42	0.62
	Unigene008631	0.3	0.32	0.27	0.19	0.17	0.21	0.24	0.33	0.46	0.53	0.46	0.59
	Unigene010216	0.22	0.12	0.21	0.11	0.12	0.14	0.21	0.25	0.28	0.59	0.27	0.43
	Unigene011725	0.25	0.16	0.18	0.1	0.16	0.03	0.17	0.37	0.21	0.41	0.41	0.24
	Unigene014006	0.24	0.16	0.17	0.11	0.11	0.22	0.19	0.24	0.26	0.34	0.31	0.55
	Unigene016009	0.19	0.08	0.16	0.02	0.11	0.06	0.1	0.24	0.24	0.38	0.17	0.47
	Isoform_37368	0.21	0.53	0.3	0.09	0.16	0.14	0.32	0.31	0.34	0.59	0.39	0.52
		0.25	0.238571	0.232857	0.128571	0.132857	0.155714	0.225714	0.307143	0.311429	0.49	0.347143	0.488571
		0.240476			0.139048			0.281429			0.441905
LohpGlcT4	Unigene009251*	4.77	5.03	5.44	8.23	8.72	9.12	5.4	6.17	6.3	6.45	6.8	6.85
	Isoform_26507	3.22	3.25	3.04	5.77	5.52	5.7	4.1	3.7	4.16	4.21	4.02	4.44
	Isoform_31129	4.72	5.28	4.75	8.63	9.18	8.65	6.26	5.41	6.97	6.8	6.87	6.42
	Isoform_34654	4.9	5.34	5.33	8.73	8.5	9.6	6.08	5.81	6.78	6.14	6.26	6.5
	Unigene0028822	2.93	3.37	3.47	5.51	6.02	6.47	4.06	3.4	4.51	4.24	4.22	3.99
		4.108	4.454	4.406	7.374	7.588	7.908	5.18	4.898	5.744	5.568	5.634	5.64
		4.32267			7.62333			5.274			5.614
LohPLT4	Unigene012611*	0.09	0.02	0.13	0.43	0.54	0.52	0.48	2.26	1.72	3.46	7.96	4.03
	Unigene27466_L-Tis6-Transc	0.04	0	0.08	0.24	0.31	0.23	0.21	0.93	0.59	1.14	2.73	1.38
	Unigene0011508	0.38	0.16	0.53	2.77	3.85	4.5	2.01	8.03	6.38	9.06	15.86	9.02
		0.17	0.06	0.246667	1.14667	1.56667	1.75	0.9	3.74	2.89667	4.55333	8.85	4.81
		0.158889			1.48778			2.51222			6.07111
LohSTP5	Unigene0053898*	0.04	0.07	0.05	0.68	0.02	0.05	0.55	0.51	0.43	0.36	0.37	0.7
		0.0533333			0.25			0.496667			0.476667
LohSTP8	Unigene011258*	0.34	0.13	0.43	0.71	0.23	0.36	0.41	0.91	1.01	0.71	1.26	0.75
	Unigene010020	0.25	0.11	0.2	0.69	0.28	0.36	0	0.22	0.15	0.09	0.28	0.15
	Unigene010224	0.18	0.06	0.17	0.61	0.25	0.27	0.31	0.52	0.64	0.4	0.57	0.53
	Unigene011026	0.29	0.05	0.15	0.61	0.3	0.44	0.03	0.2	0.19	0.11	0.42	0.2
	Unigene011416	0.15	0.03	0.03	0.35	0.31	0.26	0	0.2	0.09	0.09	0.28	0.05
	Unigene012564	0.09	0.02	0.05	0.7	0.56	0.6	0.02	0.09	0.16	0.19	0.22	0.3
	Unigene020416	0.22	0.07	0.08	1.56	0.65	0.86	0.02	0.62	0.19	0.32	0.73	0.29
	Unigene310_L-Tis6-Transc	0.63	0.21	0.42	3.19	1.88	2.48	0.07	0.8	0.2	0.55	0.89	0.84
	Isoform_33408	0.39	0.16	0.26	1.54	0.64	0.75	0.1	0.49	0.19	0.31	0.39	0.26
	Unigene0136770	0.17	0.14	0.2	2.11	0.99	1.04	0.03	0.53	0.19	0.36	0.41	0.33
		0.271	0.098	0.199	1.207	0.609	0.742	0.099	0.458	0.301	0.313	0.545	0.37
		0.189333			0.852667			0.286			0.409333
LohSTP9	Unigene011784*	0.03	0	0.02	0.28	0.26	0.27	0	0.12	0.12	0.03	0.11	0.05
	Unigene012428	0.03	0.02	0.02	0.02	0.1	0.02	0	0.03	0	0	0.02	0.05
		0.03	0.01	0.02	0.15	0.18	0.145	0	0.075	0.06	0.015	0.065	0.05
		0.02			0.158333			0.045			0.0433333
LohINT3	Unigene006834*	0.19	0.21	0.37	0.6	0.45	0.49	0.08	0.41	0.35	0.25	0.26	0.22
	Unigene004478	0.22	0.1	0.23	0.32	0.26	0.31	0.11	0.16	0.12	0.21	0.15	0.15
	Unigene004874	0.27	0.14	0.23	0.29	0.47	0.39	0.11	0.25	0.19	0.17	0.14	0.12
	Unigene006259	0.23	0.3	0.21	0.33	0.4	0.51	0.09	0.21	0.19	0.28	0.17	0.28
	Unigene006416	0.09	0.1	0.1	0.14	0.26	0.21	0.11	0.11	0.15	0.01	0.14	0.09
	Unigene007025	0.11	0.09	0.14	0.17	0.28	0.22	0.06	0.1	0.13	0.12	0.12	0.15
	Unigene009244	0.15	0.09	0.18	0.31	0.22	0.21	0.13	0.14	0.17	0.14	0.11	0.16
	Unigene010229	0.15	0.25	0.1	0.29	0.42	0.33	0.13	0.19	0.2	0.1	0.13	0.17
	Unigene011635	0.09	0.16	0.08	0.16	0.1	0.22	0.16	0.17	0.12	0.14	0.09	0.13
	Unigene012874	0.06	0.12	0.19	0.2	0.19	0.26	0.16	0.23	0.2	0.05	0.17	0.14
	CL953.Contig1_L-Tis6-Transc	0.22	0.19	0.3	0.57	0.5	0.54	0.2	0.31	0.27	0.28	0.38	0.3
	CL953.Contig3_L-Tis6-Transc	0.58	0.44	0.46	1.04	1.12	1.29	0.35	0.65	0.61	0.64	0.71	0.85
	Isoform_18787	0.18	0.11	0.3	0.33	0.45	0.43	0.12	0.2	0.34	0.37	0.15	0.3
	Isoform_27505	0.28	0.47	0.42	0.7	0.61	0.96	0.32	0.42	0.38	0.32	0.46	0.43
	Isoform_30492	0.43	0.36	0.44	0.77	0.74	0.95	0.29	0.35	0.47	0.31	0.37	0.38
	Unigene0050718	0.36	0.37	0.39	0.54	0.59	0.61	0.34	0.63	0.37	0.46	0.65	0.86
		0.225625	0.21875	0.25875	0.4225	0.44125	0.495625	0.1725	0.283125	0.26625	0.240625	0.2625	0.295625
		0.234375			0.453125			0.240625			0.26625
LohSTP4	Unigene0035034*	0.06	0.07	0.13	0.37	1.16	1.3	0	0	0.19	0.08	0.58	0.28
	Unigene020869	0.19	0.09	0.11	0.18	0.27	0.25	0	0.02	0	0.24	0.27	0.4
	Isoform_38788	0.02	0.02	0.03	0.14	0.33	0.48	0.02	0.02	0.02	0.02	0.14	0.05
		0.09	0.06	0.09	0.23	0.586667	0.676667	0.00666667	0.0133333	0.07	0.113333	0.33	0.243333
		0.08			0.497778			0.03			0.228889
LohSTP2	Isoform_37643*	0.47	0.29	0.36	12.75	14.1	16.71	6.89	3.5	5.34	3.44	4.47	5
	Unigene017775	0.2	0.18	0.34	5.95	5.79	7.06	2.34	1.67	1.92	1.48	1.7	2.03
	CL3252.Contig4_L-Tis6-Transc	0.21	0.19	0.13	10.27	10.27	10.86	2.56	2.16	3.16	2.14	2.93	2.56
	Isoform_31482	0.17	0.16	0.12	23.91	24.19	23.9	2.2	3.27	4.11	1.53	2.3	1.7
	Isoform_37606	0.24	0.48	0.35	16.5	17.49	19.8	2.33	2.38	2.7	2.02	2.82	2.3
	Isoform_31859	0.11	0.22	0.19	5.4	4.84	6	2.69	1.48	2.34	1.48	1.58	1.73
	Unigene0056498	0.35	0.33	0.4	11.15	10.12	12.26	4.01	3.07	3.75	2.85	3.14	3.46
		0.25	0.264286	0.27	12.2757	12.4	13.7986	3.28857	2.50429	3.33143	2.13429	2.70571	2.68286
		0.261429			12.8248			3.04143			2.50762
LohPLT5	Unigene013635*	0.06	0.21	0.75	3.67	3.01	3.29	1.84	11.07	5.96	5.51	10	9.08
	Unigene0098928	0.51	0.81	2.05	13.27	13.06	14.29	8.27	34.87	24.34	18.74	29.7	24.07
		0.285	0.51	1.4	8.47	8.035	8.79	5.055	22.97	15.15	12.125	19.85	16.575
		0.731667			8.43167			14.3917			16.1833
LohSTP6	Unigene0090674*	0.01	0.03	0.04	0.03	0.03	0.09	0.79	0.86	0.53	0.76	0.22	1.13
		0.0266667			0.05			0.726667			0.703333
LohSTP11	Unigene012432*	1.13	1.42	1.56	1.49	1.4	0.8	0.92	1	1.16	1.37	1.02	1.48
	Unigene018499	0.55	0.59	0.48	0.8	0.38	0.38	0.24	0.41	0.53	0.76	0.48	0.76
	Isoform_33810	1.39	1.74	2.27	1.73	1.47	1.52	1.29	1.6	1.29	2.28	1.66	2.01
	Isoform_32667	1.37	1.6	1.62	3.24	2.17	2.27	1.29	1.83	1.74	1.4	2.02	2.35
	Unigene0078949	1.45	1.56	1.88	2.15	1.18	1.36	1.27	1.63	1.17	1.31	1.35	1.65
		1.178	1.382	1.562	1.882	1.32	1.266	1.002	1.294	1.178	1.424	1.306	1.65
		1.374			1.48933			1.158			1.46
LohPLT6	Unigene0136537*	0.84	0.94	1.23	3.67	3.11	3.14	0.91	2.13	1.5	1.15	1.2	0.91
	Unigene007062	0.84	0.46	0.7	2.45	1.84	1.83	0.65	0.98	0.78	0.74	0.8	0.68
	Unigene21904_L-Tis6-Transc	0.7	0.46	0.57	2.24	1.99	2.04	0.57	1.1	0.59	0.57	0.81	0.78
		0.793333	0.62	0.833333	2.78667	2.31333	2.33667	0.71	1.40333	0.956667	0.82	0.936667	0.79
		0.748889			2.47889			1.02333			0.848889
LohSTP13	Unigene015344*	0	0	0.14	1.4	2.61	2.29	1.46	6	3.64	2.01	2.01	1.75
	Unigene0055924	0.03	0.02	0.11	3.33	4.18	3.68	2.09	11.05	7.24	3.76	3.14	3.12
		0.015	0.01	0.125	2.365	3.395	2.985	1.775	8.525	5.44	2.885	2.575	2.435
		0.05			2.915			5.24667			2.63167
LohSTP1	Isoform_35954*	0	0	0.05	0.07	0.17	0.33	0.02	0.02	0.05	0.03	0.09	0.07
		0.0166667			0.19			0.03			0.0633333
LohSTP15	Unigene25955_L-Tis6-Transc*	4.11	3.85	3.97	16.08	15.56	19.88	12.95	16.18	13.28	11.73	7.89	13.77
	Isoform_37037	0.69	0.46	0.68	2.62	2.87	3.94	1.95	2.51	1.94	2.18	0.92	2.49
	Isoform_32456	0.79	0.4	0.55	2.74	2.47	3.48	1.71	2.43	1.91	1.6	1.25	1.86
	Isoform_31305	3.16	2.58	3.11	12.97	12.45	15.78	9.68	11.11	10.25	9.42	5.98	10.37
	Unigene0119675	2.81	2.39	2.77	7.91	8.1	10.41	7	8	7.14	6.52	4.72	7.16
		2.312	1.936	2.216	8.464	8.29	10.698	6.658	8.046	6.904	6.29	4.152	7.13
		2.15467			9.15067			7.20267			5.85733
LohSTP3	Unigene0024941*	0.1	0.09	0.13	0.31	0.56	0.84	0.61	0.49	0.69	0.64	0.29	0.71
	Unigene026218	0	0.03	0.08	0.32	0.27	0.42	0.38	0.11	0.23	0.57	0.12	0.46
		0.05	0.06	0.105	0.315	0.415	0.63	0.495	0.3	0.46	0.605	0.205	0.585
		0.0716667			0.453333			0.418333			0.465
LohpGlcT6	Unigene26459_L-Tis6-Transc*	25.35	28.82	26.66	18.6	17.56	17.82	23.31	30.5	24.97	25.34	20.77	23.47
	Unigene0007624	34.88	37.69	37.16	21	21.26	21.15	31.26	39.43	35.94	33.74	28.91	31.88
		30.115	33.255	31.91	19.8	19.41	19.485	27.285	34.965	30.455	29.54	24.84	27.675
		31.76			19.565			30.9017			27.3517
LohSTP12	Unigene013245*	0.02	0	0	0.15	0.14	0.07	0	0.05	0.04	0.02	0.08	0.05
		0.00666667			0.12			0.03			0.05
LohPLT3	Unigene008609*	2.06	1.21	1.54	4.58	4.03	4.47	3.5	2.84	3.26	4.56	5.22	5.71
	Unigene007943	1.61	1.04	1.48	3.76	2.91	3.34	3.51	2.84	3.27	4.57	5.12	4.64
	Unigene011683	1.62	0.89	1.18	3.5	2.77	2.86	3.18	2.56	2.79	3.33	4.08	4.66
	Unigene013393	2.65	1.72	2.15	4.75	3.86	4.82	4.78	3.99	4.1	6.1	7.1	6.55
	Unigene013397	2.41	1.49	2.1	5.78	4.85	5.23	5.21	5	4.8	6.82	6.76	8.43
	Unigene014429	3.35	2.02	2.56	6.96	5.67	6.12	5.79	4.81	5.06	8.03	8.12	9.5
	CL2343.Contig2_L-Tis6-Transc	5.69	4.36	4.17	8.41	6.54	8.59	9.86	7.06	8.35	12.13	12.67	14.69
	CL2343.Contig4_L-Tis6-Transc	8.37	6.07	6.51	18.21	14.89	18.27	19.16	16.6	16.11	24.95	26.94	29.47
	Isoform_36890	1.16	1.09	1.04	1.9	1.63	1.98	2.34	2.88	2.05	3.3	3.07	3.48
	Isoform_37601	7.51	4.71	5.36	9.69	8.63	9.89	8.34	8.19	7.81	9.21	7.76	10.79
	Unigene0023470	2.69	1.87	2.71	5.71	4.2	5.19	5.15	3.82	4.94	6.81	7.01	7.09
		3.55636	2.40636	2.8	6.65909	5.45273	6.43273	6.43818	5.50818	5.68545	8.16455	8.53182	9.54636
		2.92091			6.18152			5.87727			8.74758
LohERD6.6	Unigene009966*	0.17	0.31	0.16	0.86	0.81	0.75	2.1	2.66	2.25	2.89	1.61	1.86
	Unigene010956	1.01	1.09	0.74	1.32	1.26	1.23	1.35	1.47	1.48	1.9	1.06	1.45
	Isoform_41813	0.36	0.51	0.42	1.39	1.12	1.03	1.9	2.85	2.17	2.26	1.78	2.24
	Isoform_34926	0.14	0.29	0.3	0.9	0.88	0.55	1.37	2.4	1.62	2.17	1.21	1.41
	Unigene0113644	0.54	1.2	1.08	1.87	2.35	2.85	7.88	10.26	8.05	11.07	6.04	8.47
		0.444	0.68	0.54	1.268	1.284	1.282	2.92	3.928	3.114	4.058	2.34	3.086
		0.554667			1.278			3.32067			3.16133
LohERD6.1	CL1228.Contig1_L-Tis6-Transc*	16.7	17.95	17.22	23.37	22.45	21.08	12.07	12.13	12.16	15.77	14.65	15.44
	Unigene008189	5.26	5.79	5.69	6.55	7.47	6.76	3.51	3.5	3.49	5.23	4.53	5.14
	Unigene008805	5.14	6.04	5.29	6.05	6.15	6.71	3.83	3.55	3.38	4.93	4.53	5.41
	Isoform_23019	3.52	3.82	3.63	4.89	4.68	4.79	2.56	2.2	2.58	2.91	3.01	3.47
	Isoform_32682	3.83	4.77	4.63	5.03	4.35	5.31	2.7	2.57	2.66	3.59	3.18	4.47
	Isoform_40505	3.46	4.5	4.37	5.23	5.18	5.49	3.46	2.86	3.03	4.27	3.65	3.84
	Isoform_36719	20.49	22.94	22.81	23.47	23.53	25.35	15.44	13.93	14.02	19.16	16.93	20.7
	Isoform_44275	6.46	7.42	7.37	8.72	7.83	9.4	4.5	4.23	4.91	6.15	5.72	6.81
	Unigene0000251	7.71	8.51	7.84	9.53	9.7	9.44	4.83	5.33	4.96	6.25	6.42	7.22
		8.06333	9.08222	8.76111	10.3156	10.1489	10.4811	5.87778	5.58889	5.68778	7.58444	6.95778	8.05556
		8.63556			10.3152			5.71815			7.53259
LohVGT2	Unigene26230_L-Tis6-Transc*	30.67	32.91	32.15	55.48	62.24	71.3	41.62	41.57	45.58	32.91	34	35.3
	Isoform_37496	18.07	20.75	19.09	39.8	40.55	46.91	27.82	28.06	30.44	21.01	22.82	20.43
	Isoform_42185	17.78	20.23	18.27	25.36	26.3	28.73	20.19	20.53	20.61	16.18	15.81	15.08
	Isoform_34389	14.45	16.14	16.58	31.97	34.98	40.08	21.79	23.08	22.41	18.03	17.35	18.02
	Unigene0003647	3.37	4.36	3.96	7.68	8.36	9.88	5.72	5.81	5.98	4.4	4.4	4.73
		16.868	18.878	18.01	32.058	34.486	39.38	23.428	23.81	25.004	18.506	18.876	18.712
		17.9187			35.308			24.0807			18.698
LohSTP10	Unigene011878*	0.35	0.15	0.5	4.18	5.27	5.96	2.04	2.97	2.68	3.26	5.71	4.34
	Unigene010957	0.35	0.3	0.4	3.76	4.1	5.05	1.73	2.54	2.36	2.83	4.92	3.43
		0.35	0.225	0.45	3.97	4.685	5.505	1.885	2.755	2.52	3.045	5.315	3.885
		0.341667			4.72			2.38667			4.08167
LohERD6.7	Unigene0132508*	0.05	0.03	0.02	0.16	0	0.02	0.5	0.48	0.34	0.18	0.2	0.38
		0.0333333			0.06			0.44			0.253333
LohERD6.4	Unigene0062718*	0.57	0.98	0.45	0.45	0.24	0.15	0.32	0.42	0.73	0.5	0.51	0.81
		0.666667			0.28			0.49			0.606667
LohpGlcT1	Isoform_34139*	0	0	0	0.16	0.22	0.1	0.03	0.02	0.04	0.02	0.05	0.03
	Unigene0078816	0.06	0.05	0.05	1.25	1.13	0.98	0.05	0.47	0.28	0.31	0.53	0.19
		0.03	0.025	0.025	0.705	0.675	0.54	0.04	0.245	0.16	0.165	0.29	0.11
		0.0266667			0.64			0.148333			0.188333
LohERD6.8	Unigene013892*	3.79	3.82	3.58	90.67	68.22	71.92	5.93	6.18	7.6	8.29	5.62	6.78
	Isoform_34341	5.19	5.17	4.64	132.95	99.62	96.87	8.22	7.98	9.36	11.46	5.77	8.95
		4.49	4.495	4.11	111.81	83.92	84.395	7.075	7.08	8.48	9.875	5.695	7.865
		4.365			93.375			7.545			7.81167
LohERD6.5	Unigene0085757*	0.05	0.04	0.02	0.34	0.02	0.06	0.4	0.47	0.35	0.24	0.12	0.49
		0.0366667			0.14			0.406667			0.283333
LohERD6.2	Isoform_42958*	0.09	0.16	0.2	2.9	2.43	3.04	0	0.27	0.3	0.54	0.41	0.89
	Unigene026870	0.15	0.08	0.1	3.96	2.07	2.79	0.06	0.23	0.33	0.61	0.24	0.8
	Isoform_38377	0.05	0.05	0.05	3.17	2.37	2.65	0.06	0.17	0.23	0.33	0.45	0.43
		0.0966667	0.0966667	0.116667	3.34333	2.29	2.82667	0.04	0.223333	0.286667	0.493333	0.366667	0.706667
		0.103333			2.82			0.183333			0.522222
LohERD6.9	Unigene015457*	0.27	0.49	0.5	0.17	0.24	0.04	0.53	0.33	0.3	0.27	0.18	0.26
	Unigene018947	0.15	0.17	0.26	0.1	0.15	0.06	0.27	0.07	0.09	0.18	0.07	0.29
	Unigene0107339	1.11	1.34	1.39	0.29	0.62	0.91	2	1.23	1.48	1.49	0.39	1.04
		0.51	0.666667	0.716667	0.186667	0.336667	0.336667	0.933333	0.543333	0.623333	0.646667	0.213333	0.53
		0.631111			0.286667			0.7			0.463333
LohINT6	Unigene0105364*	1.61	1.39	1.84	0.5	0.35	0.36	0.4	0.47	0.38	0.35	0.5	0.42
	Unigene020322	0.59	0.25	0.29	0.35	0.13	0.34	0.45	0.32	0.24	0.26	0.31	0.35
		1.1	0.82	1.065	0.425	0.24	0.35	0.425	0.395	0.31	0.305	0.405	0.385
		0.995			0.338333			0.376667			0.365
LohTMT1	Isoform_18721*	1.3	1.16	1.34	1.7	1.77	1.51	1.21	0.74	0.9	1.12	0.77	0.93
		1.26667			1.66			0.95			0.94
LohPLT1	Isoform_38097*	4.24	3.04	3.72	7.05	5.68	6.79	6.16	5.83	5.46	5.29	5.05	6.77
		3.66667			6.50667			5.81667			5.70333
LohSTP16	Unigene26933_L-Tis6-Transc*	1.53	1.3	2.16	13.72	14.46	15.24	7.04	7.97	8.98	9.39	12.56	9.52
		1.66333			14.4733			7.99667			10.49
LohpGlcT2	Isoform_41236*	8.39	9.79	8.34	6.96	7.01	7.09	7.96	10.75	9.38	8.85	6.62	6.24
		8.84			7.02			9.36333			7.23667
LohINT1	Isoform_16749*	0.58	0.62	0.62	0.15	0.13	0.25	0.19	0.22	0.25	0.19	0.2	0.18
		0.606667			0.176667			0.22			0.19
LohSTP14	Unigene028908*	0.16	0.06	0.03	0	0	0.03	0	0.19	0	0.06	0	0
		0.0833333			0.01			0.0633333			0.02
LohpGlcT5	Unigene0128566*	0.03	0	0.03	0.2	0	0	0.12	0.18	0.06	0.03	0.22	0.14
		0.02			0.0666667			0.12			0.13
LohERD6.3	Unigene0027305*	0	0.04	0	0.36	0	0	0.26	0.25	0.22	0.12	0.04	0.28
		0.0133333			0.12			0.243333			0.146667
LohSUT3	Unigene006715*	0.73	0.57	0.75	0.42	0.62	0.81	3.58	3.14	2.28	0.47	0.52	0.44
	Unigene006859	0.7	0.84	0.56	0.44	0.6	0.55	3.27	3.21	2.59	0.29	0.44	0.31
	Unigene15503_L-Tis6-Transc	1.41	0.84	1.08	0.67	1.45	1.23	5.7	6.11	4.77	0.58	1.45	0.85
	Unigene0083473	1.11	0.94	1.74	0.82	1.02	1.32	6.36	5.55	5.63	0.94	1.07	1.12
		0.9875	0.7975	1.0325	0.5875	0.9225	0.9775	4.7275	4.5025	3.8175	0.57	0.87	0.68
		0.939167			0.829167			4.34917			0.706667
LohSUT1	Unigene17894_L-Tis6-Transc	13.1	14.19	13.31	20.88	18.44	18.95	16.55	14.69	16.22	24.01	21.02	23.38
	Isoform_39893*	9.07	10	8.11	13.18	11.22	13.63	12.32	10.42	11.58	13.96	13.6	12.66
	Isoform_44657	9.22	10.39	8.17	13.82	11.72	14	10.85	11.36	12.22	16.73	13.69	13.16
	Unigene0011271	20.58	20.73	19.71	28.83	26.55	27.67	26.02	21.13	24.18	33.81	28.95	30.12
		12.9925	13.8275	12.325	19.1775	16.9825	18.5625	16.435	14.4	16.05	22.1275	19.315	19.83
		13.0483			18.2408			15.6283			20.4242
LohSUT5	Unigene016228	0.04	0.13	0.1	0.1	0.1	0.08	0.13	0.04	0.02	0.09	0.08	0.05
	Unigene021757*	0	0.1	0.14	0.12	0.07	0	0.07	0.02	0	0.04	0.07	0.07
		0.02	0.115	0.12	0.11	0.085	0.04	0.1	0.03	0.01	0.065	0.075	0.06
		0.085			0.0783333			0.0466667			0.0666667
LohSUT4	Unigene018685*	0	0.05	0.06	0.16	0.13	0.09	0.08	0.04	0.02	0.06	0.08	0
		0.0366667			0.126667			0.0466667			0.0466667
LohSUT2	Unigene0016683*	0.31	0.23	0.45	0.33	0.4	0.35	0.22	0.17	0.13	0.08	0.07	0.12
		0.33			0.36			0.173333			0.09
LohSWEET6	Unigene019780	1.15	0.1	1.25	1.55	2.2	1.53	0.32	0.35	0.18	0	0.15	0.16
	CL469.Contig1_L-Tis6-Transc	2.38	0.43	1.05	2.63	3.75	2.64	0.36	0.2	0.07	0	0.03	0.37
	Unigene0066766*	4.06	0.97	2.75	4.08	6.34	3.61	0.69	0.63	0.41	0.2	0.48	0.51
		2.53	0.5	1.68333	2.75333	4.09667	2.59333	0.456667	0.393333	0.22	0.0666667	0.22	0.346667
		1.57111			3.14778			0.356667			0.211111
LohSWEET7	Unigene0122684*	15.11	11.49	13.16	11.3	18.78	16.94	40.74	47.57	46.13	1.84	3.25	3.65
		13.2533			15.6733			44.8133			2.91333
LohSWEET7	Unigene0026939*	1.3	0.23	0.84	0.45	3.4	2.97	0.05	0	0	0	0	0.1
		0.79			2.27333			0.0166667			0.0333333
LohSWEET10	Unigene024768*	0.72	0.37	0.33	1.02	2.91	1.71	0.03	0.08	0.03	0	0.03	0.02
	Unigene024830	0.27	0.06	0.18	0.19	0.48	0	0.03	0	0	0.05	0	0.02
		0.495	0.215	0.255	0.605	1.695	0.855	0.03	0.04	0.015	0.025	0.015	0.02
		0.321667			1.05167			0.0283333			0.02
LohSWEET1	Unigene040413	0	0	0	0	0	0	0	0	0	0	0	0
	CL469.Contig2_L-Tis6-Transc*	0	0	0	0	0	0	0	0	0	0	0	0
		0	0	0	0	0	0	0	0	0	0	0	0
		0			0			0			0
LohSWEET5	Unigene0026941*	9.78	0.09	0.29	8.08	6.55	3.59	0.03	0	0	0	0	0
		3.38667			6.07333			0.01			0
LohSWEET9	Unigene019832*	38.77	41.78	39.88	18.93	26.38	21.2	39.84	54.81	56.88	30.94	51.12	48.33
	Isoform_48513	10.26	10.38	11.35	5.56	7.1	5.52	9.58	16.31	14.39	7.18	12.76	10.92
	Unigene0098832	27.47	31.62	28.64	15.17	17.5	16.42	34.09	43.94	42.24	28.87	38.98	41.61
		25.5	27.9267	26.6233	13.22	16.9933	14.38	27.8367	38.3533	37.8367	22.33	34.2867	33.62
		26.6833			14.8644			34.6756			30.0789
LohSWEET12	Unigene025150*	2.46	1.75	0.47	3.81	2.6	2.82	0.96	2.19	2.2	2.06	3.44	4.17
	Unigene18661_L-Tis6-Transc	0.43	0.36	0.44	1.73	1.56	1.52	0.48	1.52	1.16	1.04	1.48	1.63
		1.445	1.055	0.455	2.77	2.08	2.17	0.72	1.855	1.68	1.55	2.46	2.9
		0.985			2.34			1.41833			2.30333
LohSWEET4	Unigene0026940*	51.83	14.04	5.93	117.48	79.58	53.79	0.42	0	0	0	1.78	3.55
		23.9333			83.6167			0.14			1.77667
LohSWEET2	CL5864.Contig1_L-Tis6-Transc*	3.98	1.29	3.25	11.12	10.88	11.62	12.68	14.28	10.51	0.14	0.03	0.09
	Unigene0122749	0.29	0.43	0.52	1.7	1.79	1.89	2.94	2.86	1.91	0.02	0	0
		2.135	0.86	1.885	6.41	6.335	6.755	7.81	8.57	6.21	0.08	0.015	0.045
		1.62667			6.5			7.53			0.0466667
LohSWEET8	Unigene0127094*	0.16	0.24	0.35	0.2	0.17	0.35	0.19	0	0	0	0.03	0
		0.25			0.24			0.0633333			0.01
LohSWEET11	Unigene024975*	0.42	0.2	0.13	0.19	0.21	0.28	0.08	0.24	0.11	0.24	0.05	0.17
	Unigene0079957	0.48	0.55	0.28	0.27	0.39	0.3	0.09	0.47	0.45	0.43	0	0.2
		0.45	0.375	0.205	0.23	0.3	0.29	0.085	0.355	0.28	0.335	0.025	0.185
		0.343333			0.273333			0.24			0.181667
LohSWEET13	Unigene027020*	2.39	1.74	1.89	1.19	1.65	2.06	3.93	3.21	4.29	2.15	1.87	2.01
	CL4806.Contig1_L-Tis6-Transc	2.5	1.81	2.08	1.83	2.24	1.88	4.42	6.03	5.74	1.86	2.36	1.92
	CL4806.Contig2_L-Tis6-Transc	0.78	0.51	0.69	0.57	0.84	0.74	1.45	1.48	1.7	1.02	0.94	1.01
	Isoform_34374	1.32	1.32	1.45	0.98	0.68	1.46	2.52	2.3	2.5	1.35	1.32	1.51
	Unigene0033083	0.74	0.75	0.82	0.48	0.63	0.53	1.67	1.98	1.87	0.96	0.88	0.73
		1.546	1.226	1.386	1.01	1.208	1.334	2.798	3	3.22	1.468	1.474	1.436
		1.386			1.184			3.006			1.45933
LohSWEET14	Unigene040101*	0	0	0	0	0	0	0	0	0	0	0	0
		0			0			0			0
LohSWEET15	Unigene048317*	0	0	0	0	0	0	0	0	0	0	0	0
		0			0			0			0
*: The gene ID that actually corresponds to the sugar transporter Name.

## Sheet: Lilium × formolongi
Supplementary data 2: FPKM data used for expression heat map.
Protein	Id	Lfl4M-1_fpkm	Lfl4M-2_fpkm	Lfl4M-3_fpkm	Lfl6M-1_fpkm	Lfl6M-2_fpkm	Lfl6M-3_fpkm	Lfl2Y-1_fpkm	Lfl2Y-2_fpkm	Lfl2Y-3_fpkm
LflTMT1	Unigene0030117	42.55	39.48	39.06	39.21	32.78	41.82	36.58	40.32	42.36
		40.3633			37.9367			39.7533
LflTMT2	Unigene0030118	15.55	19.77	12.38	14.8	14.07	22.95	16.14	11.97	10.29
		15.9			17.2733			12.8
LflERD6.5	Unigene0084852	1.51	1.67	1.93	3.13	3.57	4.24	0.84	0.63	0.7
		1.70333			3.64667			0.723333
LflINT3	Unigene0066618	0.26	0.37	0.02	2.73	6.85	14.26	1.1	0.85	1.13
		0.216667			7.94667			1.02667
LflINT1	Unigene0048321	10.92	12.79	11.6	11.61	13.79	14.97	17.65	11.95	13.23
		11.77			13.4567			14.2767
LflpGlcT2	Unigene0067291	90.53	86.18	96.71	52.68	68.66	77.54	85.49	89.15	90.75
		91.14			66.2933			88.4633
LflSTP7	Unigene0085934	0.37	0.71	0.48	0.45	0.86	0.66	0.91	0.25	0.3
		0.52			0.656667			0.486667
LflPLT1	Unigene0046661	1.39	1.34	0.87	0.61	0.92	0.87	4.58	7.3	2.2
		1.2			0.8			4.69333
LflSTP1	Unigene0009642	0.71	1.17	1.2	0.16	3.97	5	0.1	0	0
		1.02667			3.04333			0.0333333
LflSTP6	Unigene0085933	1.08	0.81	1.11	0.72	0.55	1.19	1.74	1.24	2.17
		1			0.82			1.71667
LflPLT2	Unigene0060312	1.02	0.8	0.89	0.52	1.49	2.13	0.68	1.57	0.78
		0.903333			1.38			1.01
LflINT4	Unigene0066620	0	0.05	0	0.21	0.16	0.51	0.72	1.01	1.6
		0.0166667			0.293333			1.11
LflSTP3	Unigene0009691	2.03	1.55	1.94	8.19	3	1.77	4.76	2.29	5.69
		1.84			4.32			4.24667
LflPLT3	Unigene0079147	19.5	18.29	19.39	15.7	15.61	16.53	17.32	18.39	22.45
		19.06			15.9467			19.3867
LflERD6.2	Unigene0043193	0.25	0.3	0.17	0.31	0.15	1.37	0.03	0.02	0.15
		0.24			0.61			0.0666667
LflSTP5	Unigene0076409	3.41	3.71	3.07	5.19	2.51	4.99	3.53	3.19	3.93
		3.39667			4.23			3.55
LflERD6.3	Unigene0080999	16.17	15.93	16.85	29.86	19.35	16.51	19.22	16.08	17.08
		16.3167			21.9067			17.46
LflVGT1	Unigene0055747	28.97	31.15	33.5	28.58	36.82	35.38	39.88	34.8	38.17
		31.2067			33.5933			37.6167
LflSTP4	Unigene0026021	6.34	4.27	4.55	3.15	1.36	2.43	5.07	5.94	4.57
		5.05333			2.31333			5.19333
LflVGT2	Unigene0057306	35.2	33.84	30.3	28.12	35.93	32.72	33.38	26.41	28.33
		33.1133			32.2567			29.3733
LflpGlcT1	Unigene0042450	0.43	0.24	0.37	0.53	0.47	0.2	0.96	1.03	0.64
		0.346667			0.4			0.876667
LflERD6.1	Unigene0030804	2.04	1.33	1.26	1.03	0.77	0.89	3.33	4.76	4.44
		1.54333			0.896667			4.17667
LflpGlcT3	Unigene0074733	3.61	4.26	2.55	4.17	3.69	3.7	3.18	3.94	4.62
		3.47333			3.85333			3.91333
LflERD6.4	Unigene0081000	20.89	19.91	19.55	25.21	15.09	13.06	24.91	25.82	24.47
		20.1167			17.7867			25.0667
LflSTP2	Unigene0009644	0.24	0.32	0.19	0.07	0	0.42	0.16	0.47	0.67
		0.25			0.163333			0.433333
LflSTP8	Unigene0085935	0.04	0.18	0.36	0.68	2.25	0.14	0.07	0.18	0.51
		0.193333			1.02333			0.253333
LflINT2	Unigene0060470	5.27	4.15	6	10.1	9.03	7.18	5.2	5.51	4.09
		5.14			8.77			4.93333
LflSUT1	Unigene0027768	9.03	9.15	7.79	8.02	9.82	10.55	8.59	7.7	9.78
		8.65667			9.46333			8.69
LflSUT2	Unigene0057880	21.39	23.57	22.34	19.97	20.64	25.97	22.47	17.69	18.58
		22.4333			22.1933			19.58
LlSWEET1	Unigene0026980	4.48	4.25	2.99	2.01	34.42	3.12	35.97	15.23	27.71
		3.90667			13.1833			26.3033
LlSWEET2	Unigene0026981	3.9	2.99	4.05	1.29	22.48	3.66	14.87	12.82	14.82
		3.64667			9.14333			14.17
LlSWEET3	Unigene0035595	4.64	5.78	7.21	5.18	12.75	11.36	5.2	6.4	5.82
		5.87667			9.76333			5.80667
LlSWEET4	Unigene0046338	0.75	0.86	0.68	1.57	4.12	4.68	5.46	3.12	1.43
		0.763333			3.45667			3.33667
LlSWEET5	Unigene0056066	0.57	0.31	0.4	0.64	1.01	2	0	0	0
		0.426667			1.21667			0
LlSWEET6	Unigene0057475	0.55	0.19	0.34	1.17	1.33	4.7	0.56	0.27	0.46
		0.36			2.4			0.43
LlSWEET7	Unigene0059765	0.04	0.11	0.15	28.86	2.15	1.38	0.08	0	0
		0.1			10.7967			0.0266667
LlSWEET8	Unigene0061686	0.19	0.24	0.14	0.3	0.09	0	0.74	0.67	0.81
		0.19			0.13			0.74
LlSWEET9	Unigene0061687	0.15	0	0.39	0.39	0.15	0.89	0.61	0.63	0.98
		0.18			0.476667			0.74
LlSWEET10	Unigene0078058	0	0	0	0	0	1.26	0	0	0
		0			0.42			0
LlSWEET11	Unigene0081109	0.64	1.69	0.54	1.87	3.27	49.2	0.41	0.04	0.04
		0.956667			18.1133			0.163333
LlSWEET12	Unigene0086230	47.59	57.96	54.23	37.91	72.48	86.99	20.94	16.93	15.74
		53.26			65.7933			17.87
