# Supplementary material for: Identification and Expression Analysis of Putative Sugar Transporter Gene Family during Bulb Formation in Lilies
Source: Int J Mol Sci. 2024 Mar 20;25(6):3483. doi: 10.3390/ijms25063483 (PMC10970775; doi:10.3390/ijms25063483)
Supplement: Supplementary file 1 [file ijms-25-03483-s001.zip › Table S3.xlsx]

## Sheet: Sheet1
Table S3: PCR primer sequences used in this study.
Gene	Forward primer (5'-3')	Reverse primers（3'-5'）
LohGAPDH	GAATGGCAAGCTAACTGGAATG	CAGCCTTGATCTGATCGTAAGT
Unigene0053935_UBC22	GAGATCGCTCCAGTCTTCGG	TCTCTTGGATTGCGGCATGT
LohVGT2	TGTATATTGCGGAGACCGCC	CACACAAAAGCAGCCAACGA
LohSTP1	CACGTCCTTCACCTCTTCCC	CTCCGACTCCGAGCAATACC
LohSTP9	GAAATGGTCGATGTTCGGCG	CAGCTAGGATGCCGAGAGTG
LohERD6.2	GCTGCTTTCTAGCAGGGACA	GATCCAGCCCAGTTCACCAA
LohSTP2	AAGGATCCTCCTTGGTTGCG	GCACCGACGGTTAGGAGAAA
LohpGlcT1	GGTCTAGGTCCACCTGTTGC	GGCTTTCAGCGCAAAACTCA
LohINT3	CTGTGGTCGCGTTTGTGTTT	AGTCTTTGCGGGTTACCGAG
LohPLT6	ACTCGGGCATGAACTGGTTT	GAACGTTCCAGCCACTGAGA
LohERD6.8	TGTCCGCAGGATTTGCTTCT	GCACCAACAAACACCAGCAT
LohSTP7	GAAATGGTCGATGTTCGGCG	CAGCTAGGATGCCGAGAGTG
LohSTP8	AAGATCAATGGTGGCTGGGG	CTCCTCGTGGATGTCATCGG
LohpGlcT4	GGCGTTGATCTCCGAGTAGG	ATCACGAGAAGCAGCGTGAA
LohSTP12	CCGAACTCTCTCATCGACCG	CATTAATGCCGGTGAGCTGC
LohSTP10	CAGGCTTTCTTCCCCGATGT	TACACGTTCTTGGCTCCACC
LohSTP16	CTAGGTCGACGCACCCTTTT	CTCACTCGGTACCAGCCATC
LohSTP15	GCAATTGTGGACAAGCTGGG	CCGATCGGATCTCAAGTGGG
LohPLT1	ATCGGGCTGCAATTCTTCCA	CAACACGAGCAGCGAAACAA
LohERD6.1	CTCCTACACGGTGCCTGTTT	GTCTTGCCCATTTTCGCCAG
LohTMT1	TGGCAGACCAGCATGCTAAA	CCGTCTCATACTCAGGACGC
LohTMT3	CGAGGCCAAGAAGGTTTTGC	CCCTTTACTGGACGGGCAAT
LohTMT2	TGGCAGACCAGCATGCTAAA	CCGTCTCATACTCAGGACGC
LohSTP4	GGAGTCGGAGTAGGGTTTGC	TGAAGCTGGTATTGCAGCCA
LohSUT4	AAAAACATCGCTTGCCGACC	AGCATCAATTGCCGAAACCG
LohSWEET3	GTGGGGCTGTTTGGTCTGAT	AACCATCCCACCGCACTTAG
LohSWEET4	AGCGTGTTTATTGCCCCACT	TGAGACACACCGAATGCGAA
LohSWEET5	CATTGTTCAGCGCCATGCTT	TTGGATCCATCGGCGAAGAG
LohSWEET6	GGCCTCCTCACCAAAGACAT	CCTTCTCCACGTCCGAGTTT
LohSWEET10	TCAGTCAGTGTCTTCGTCGC	TTGCCTTCTGACCCCTGTTC
LflERD6.5	TGGGAGGAATACCATGGGTTA	TGGTACCAGCCTTTCAACGA
LflSTP1	ACAACAACCAAGCCCTCACA	AATGCGACCCAAGATGAGCA
LflPLT2	ATCGGGCTGCAATTCTTCCA	CAACACGAGCAGCGAAACAA
LflERD6.3	ATTCCGCTGTATCCGTCGTC	CTAGCGATTGCTCCGACCAT
LflINT2	TCCAGCAGTTCACCGGAATC	CTGCTAAGTGCCAAAAGGCG
LflINT3	AGCTGTTGAAGCTGATGCCT	GCTCTCCTGGAGCCATGTTT
LflSTP8	AAATTTGGGGTGAGCGGAGT	TTTCATGCGGCAAAGCATGG
LflSWEET11	AACGGCATTTGCTGGACAAC	GAAGCGCCACGGATCTTTTC
LflSWEET3	GTACGGTGTGTCCCAAGGAG	ATGCGGCCTTCCATCAGTTT
LohINT1-GFP	ATGGTGGAGACTGCAATCAAC	CCTGGCAAAGATTCCGGCAAC
LohINT1-YFP	ATGGTGGAGACTGCAATCAAC	AGTGTTTACATAACCTTTGC
