# Supplementary material for: Identification and Expression Analysis of Putative Sugar Transporter Gene Family during Bulb Formation in Lilies
Source: Int J Mol Sci. 2024 Mar 20;25(6):3483. doi: 10.3390/ijms25063483 (PMC10970775; doi:10.3390/ijms25063483)
Supplement: Supplementary file 1 [file ijms-25-03483-s001.zip › Table S4.xlsx]

## Sheet: Sheet1
Table S4: Sequence integrity comparison of sugar transporters between Lilium and Arabidopsis thaliana.
Type	‘Sorbonne’ and Lilium × formolongi				Arabidopsis thaliana				Transcript data integrity
	Name	Gene ID	AAa	TMDb	Name	Gene ID	AAa	TMDb
MST	STP（sugar transport protein/hexose transporter）
	LohSTP1	Isoform_35954	508	10	AtSTP4	AT3G19930	514	11	complete
	LohSTP2	Isoform_37643	518	12	AtSTP13	AT5G26340	526	12	complete
	LohSTP3	Unigene0024941	507	12	AtSTP5	AT1G34580	506	12	complete
	LohSTP4	Unigene0035034	520	11	AtSTP4	AT3G19930	514	11	complete
	LohSTP5	Unigene0053898	524	12	AtSTP13	AT5G26340	526	12	complete
	LohSTP6	Unigene0090674	511	12	AtSTP14	AT1G77210	504	11	complete
	LohSTP7	Unigene011249	548	13	AtSTP1	AT1G11260	522	12	complete
	LohSTP8	Unigene011258	523	11	AtSTP1	AT1G11260	522	12	complete
	LohSTP9	Unigene011784	523	12	AtSTP1	AT1G11260	522	12	complete
	LohSTP10	Unigene011878	494	12	AtSTP1	AT1G11260	522	12	complete
	LohSTP11	Unigene012432	510	10	AtSTP14	AT1G77210	504	11	complete
	LohSTP12	Unigene013245	503	12	AtSTP1	AT1G11260	522	12	complete
	LohSTP13	Unigene015344	508	11	AtSTP5	AT1G34580	506	12	complete
	LohSTP14	Unigene028908	266	6	AtSTP13	AT5G26340	526	12	incomplete
	LohSTP15	Unigene25955_L-Tis6-Transc	507	12	AtSTP7	AT4G02050	513	11	complete
	LohSTP16	Unigene26933_L-Tis6-Transc	313	6	AtSTP7	AT4G02050	513	11	incomplete
	LflSTP1	Unigene0009642	524	9	AtSTP5	AT1G34580	506	12	incomplete
	LflSTP2	Unigene0009644	366	8	AtSTP5	AT1G34580	506	12	incomplete
	LflSTP3	Unigene0009691	506	10	AtSTP14	AT1G77210	504	11	complete
	LflSTP4	Unigene0026021	493	12	AtSTP3	AT5G61520	514	12	complete
	LflSTP5	Unigene0076409	500	12	AtSTP7	AT4G02050	513	11	complete
	LflSTP6	Unigene0085933	522	12	AtSTP1	AT1G11260	522	12	complete
	LflSTP7	Unigene0085934	536	12	AtSTP1	AT1G11260	522	12	complete
	LflSTP8	Unigene0085935	326	3	AtSTP12	AT4G21480	502	12	incomplete
	ERD6-like（early responsive to dehydration six-like）
	LohERD6.1	CL1228.Contig1_L-Tis6-Transc	496	12	AtERD6.1	AT1G75220	487	12	complete
	LohERD6.2	Isoform_42958	471	12	AtERD6.17	AT5G18840	482	12	complete
	LohERD6.3	Unigene0027305	203	6	AtERD6.1	AT1G75220	487	12	incomplete
	LohERD6.4	Unigene0062718	486	11	AtERD6.17	AT5G18840	482	12	complete
	LohERD6.5	Unigene0085757	478	12	AtERD6.16	AT2G48020	463	12	complete
	LohERD6.6	Unigene009966	496	12	AtERD6.1	AT1G75220	487	12	complete
	LohERD6.7	Unigene0132508	490	12	AtERD6.17	AT5G18840	482	12	complete
	LohERD6.8	Unigene013892	481	11	AtERD6.17	AT5G18840	482	12	complete
	LohERD6.9	Unigene015457	470	12	AtERD6.14	AT1G54730	470	12	complete
	LflERD6.1	Unigene0030804	466	11	AtERD6.17	AT5G18840	482	12	complete
	LflERD6.2	Unigene0043193	502	8	AtERD6.17	AT5G18840	482	12	incomplete
	LflERD6.3	Unigene0080999	496	12	AtERD6.1	AT1G75220	487	12	complete
	LflERD6.4	Unigene0081000	400	9	AtERD6.1	AT1G75220	487	12	incomplete
	LflERD6.5	Unigene0084852	584	8	AtERD6.14	AT1G54730	470	12	incomplete
	INT（inositol transporter）
	LohINT1	Isoform_16749	285	6	AtINT4	AT4G16480	582	10	incomplete
	LohINT2	Isoform_25457	577	12	AtINT2	AT1G30220	580	12	complete
	LohINT3	Unigene006834	521	12	AtINT1	AT2G43330	509	12	complete
	LohINT4	Unigene008476	574	12	AtINT2	AT1G30220	580	12	complete
	LohINT5	Unigene010290	574	12	AtINT2	AT1G30220	580	12	complete
	LohINT6	Unigene0105364	404	7	AtINT2	AT1G30220	580	12	incomplete
	LohINT7	Unigene0130510	579	12	AtINT2	AT1G30220	580	12	complete
	LflINT1	Unigene0048321	569	12	AtINT2	AT1G30220	580	12	complete
	LflINT2	Unigene0060470	293	7	AtINT1	AT2G43330	509	12	incomplete
	LflINT3	Unigene0066618	574	12	AtINT2	AT1G30220	580	12	complete
	LflINT4	Unigene0066620	519	10	AtINT2	AT1G30220	580	12	complete
	pGlcT（plastidic glucose transporter）
	LohpGlcT1	Isoform_34139	483	10	AtpGlcT4	AT1G67300	494	12	complete
	LohpGlcT2	Isoform_41236	300	6	AtpGlcT3	AT1G79820	495	10	incomplete
	LohpGlcT3	Unigene007486	534	9	AtpGlcT2	AT1G05030	524	11	complete
	LohpGlcT4	Unigene009251	534	10	AtpGlcT1	AT5G16150	546	10	complete
	LohpGlcT5	Unigene0128566	265	6	AtpGlcT4	AT1G67300	494	12	incomplete
	LohpGlcT6	Unigene26459_L-Tis6-Transc	506	10	AtpGlcT4	AT1G67300	494	12	complete
	LflpGlcT1	Unigene0042450	482	10	AtpGlcT3	AT1G79820	495	10	complete
	LflpGlcT2	Unigene0067291	560	10	AtpGlcT1	AT5G16150	546	10	complete
	LflpGlcT3	Unigene0074733	457	10	AtpGlcT2	AT1G05030	524	11	complete
	PLT（polyol/monosaccharide transporter）
	LohPLT1	Isoform_38097	375	5	AtPLT5	AT3G18830	539	10	incomplete
	LohPLT2	Unigene0039109	535	10	AtPLT5	AT3G18830	539	10	complete
	LohPLT3	Unigene008609	499	11	AtPLT5	AT3G18830	539	10	complete
	LohPLT4	Unigene012611	530	11	AtPLT5	AT3G18830	539	10	complete
	LohPLT5	Unigene013635	512	12	AtPLT5	AT3G18830	539	10	complete
	LohPLT6	Unigene0136537	510	12	AtPLT4	AT2G20780	526	10	complete
	LflPLT1	Unigene0046661	525	10	AtPLT5	AT3G18830	539	10	complete
	LflPLT2	Unigene0060312	521	9	AtPLT5	AT3G18830	539	10	complete
	LflPLT3	Unigene0079147	506	12	AtPLT4	AT2G20780	526	10	complete
	TMT（tonoplast sugar transporter）
	LohTMT1	Isoform_18721	386	1	AtTMT3	AT4G35300	739	11	incomplete
	LohTMT2	Unigene002282	749	11	AtTMT3	AT4G35300	739	11	complete
	LohTMT3	Unigene003117	754	11	AtTMT3	AT4G35300	739	11	complete
	LflTMT1	Unigene0030117	753	10	AtTMT3	AT4G35300	739	11	complete
	LflTMT2	Unigene0030118	746	10	AtTMT3	AT4G35300	739	11	complete
	VGT（vacuolar glucose transporter）
	LohVGT1	Unigene009635	551	11	AtVGT3	AT5G59250	558	11	complete
	LohVGT2	Unigene26230_L-Tis6-Transc	496	12	AtVGT2	AT5G17010	503	12	complete
	LflVGT1	Unigene0055747	494	12	AtVGT2	AT5G17010	503	12	complete
	LflVGT2	Unigene0057306	489	11	AtVGT3	AT5G59250	558	11	complete
SUT	SUT2
	LohSUT3	Unigene006715	590	11	AtSUC3	AT2G02860	464	9	complete
	LflSUT1	Unigene0027768	372	5	AtSUC3	AT2G02860	464	9	incomplete
	SUT3
	LohSUT2	Unigene0016683	213	5	AtSUC3	AT2G02860	464	9	incomplete
	LohSUT4	Unigene018685	270	5	AtSUC3	AT2G02860	464	9	incomplete
	LohSUT5	Unigene021757	312	6	AtSUC3	AT2G02860	464	9	incomplete
	SUT4
	LohSUT1	Isoform_39893	497	12	AtSUC4	AT1G09960	510	12	complete
	LflSUT2	Unigene0057880	492	12	AtSUC4	AT1G09960	510	12	complete
SWEET	Clade Ⅰ
	LohSWEET2	CL5864.Contig1_L-Tis6-Transc	251	7	AtSWEET1	AT1G21460	247	7	complete
	LohSWEET13	Unigene027020	230	7	AtSWEET2	AT3G14770	236	7	complete
	LflSWEET3	Unigene0035595	229	7	AtSWEET2	AT3G14770	236	7	complete
	LflSWEET8	Unigene0061686	151	5	AtSWEET1	AT1G21460	247	7	incomplete
	LflSWEET9	Unigene0061687	251	7	AtSWEET1	AT1G21460	247	7	complete
	Clade Ⅱ
	LohSWEET9	Unigene019832	258	7	AtSWEET7	AT4G10850	258	7	complete
	LohSWEET11	Unigene024975	234	7	AtSWEET5	AT5G62850	240	7	complete
	LohSWEET12	Unigene025150	257	7	AtSWEET7	AT4G10850	258	7	complete
	LflSWEET5	Unigene0056066	87	1	AtSWEET8	AT5G40260	239	7	incomplete
	LflSWEET11	Unigene0081109	219	6	AtSWEET7	AT4G10850	258	7	incomplete
	LflSWEET12	Unigene0086230	215	6	AtSWEET7	AT4G10850	258	7	incomplete
	Clade Ⅲ
	LohSWEET1	CL469.Contig2_L-Tis6-Transc	272	7	AtSWEET11	AT3G48740	289	7	complete
	LohSWEET3	Unigene0026939	280	7	AtSWEET11	AT3G48740	289	7	complete
	LohSWEET4	Unigene0026940	254	6	AtSWEET10	AT5G50790	289	7	incomplete
	LohSWEET5	Unigene0026941	269	7	AtSWEET13	AT5G50800	294	7	complete
	LohSWEET6	Unigene0066766	331	7	AtSWEET11	AT3G48740	289	7	complete
	LohSWEET10	Unigene024768	277	7	AtSWEET15	AT5G13170	292	7	complete
	LohSWEET14	Unigene040101	194	4	AtSWEET11	AT3G48740	289	7	incomplete
	LohSWEET15	Unigene048317	123	2	AtSWEET10	AT5G50790	289	7	incomplete
	LflSWEET1	Unigene0026980	256	7	AtSWEET11	AT3G48740	289	7	complete
	LflSWEET2	Unigene0026981	256	7	AtSWEET11	AT3G48740	289	7	complete
	LflSWEET6	Unigene0057475	263	7	AtSWEET12	AT5G23660	285	7	complete
	LflSWEET7	Unigene0059765	265	7	AtSWEET13	AT5G50800	294	7	complete
	LflSWEET10	Unigene0078058	77	2	AtSWEET14	AT4G25010	281	7	incomplete
	Clade Ⅳ
	LohSWEET7	Unigene0122684	292	7	AtSWEET17	AT4G15920	241	7	complete
	LohSWEET8	Unigene0127094	243	6	AtSWEET17	AT4G15920	241	7	incomplete
	LflSWEET4	Unigene0046338	289	7	AtSWEET17	AT4G15920	241	7	complete
aLength of the amino acid sequence
bNumber of transmembrane helices, as predicted by the TMHMM Server 2.0
