# Supplementary material for: Identification and Expression Analysis of Putative Sugar Transporter Gene Family during Bulb Formation in Lilies
Source: Int J Mol Sci. 2024 Mar 20;25(6):3483. doi: 10.3390/ijms25063483 (PMC10970775; doi:10.3390/ijms25063483)
Supplement: Supplementary file 1 [file ijms-25-03483-s001.zip › Table S5.xlsx]

## Sheet: Sheet1
Table S5: Nucleotide sequences of ‘Sorbonne’ and Lilium × formolongi.
Proteins	Accession number	Sequences
Lilium Oriental hybrid ‘Sorbonne’
LohERD6.1	CL1228.Contig1_L-Tis6-Transc	CCCTCGTGTCTAGTAATCAAAGGTGGATGGCAATATATAGCTCACTTCAATGAAGACATTTAAGCTACAATCAACACTACACGAAAATATATCAGCTCCTCTGTCCCCACGAATGGGTCAGTGTTTACTACAACCACAGCAGCGATCACAGCCACCGTCTGTCACTTCCTTACGAAAAAATGGATGATAATAAAATGTATTCATTGTCCCAAATCATTTAAAATTTATACAAATGAATACCTAAATGACATATAGCTCATTCCAATGCACACAAAGTTCCCTGACTTTATATCACTCAACAAAAGACAACGAATATTTATCGAATGTAACACTTCGGAGATTCAAACATGATCATGAAACTGGACAAAGAACACAGAAGTACATAATCCCGATCAGGTA…
LohERD6.2	Isoform_42958	ATGGCCACTGGAGAAGACATGGAGGTCGGGCGAAACGAGGCGGCGGTGCCGCTCGTCCGGCGAGACAGCCGGAGCGGTGAAGGATCCATCGCCGTCGTCCTCCTCAGTACTGCCATTGCGGTTTGCGGATCTTTCGTTTTCGGATCATGCATTGGGTATTCTTCACCTAGTCAGTCTGGAATCAGGGACGAACTCAACCTTTCCCTTTCTCAGTATGCAGTTTTTGGTTCCATATTAAACATCGGTGCGATGGTTGGTGCAGTCACAAGCGGGCGCATAACTGATTTTTTCGGTCGTAAAGGAGCAATGCGAATATCGTCTATTATCTCCTTGATTGGGTGGCTAGCAATATACTTTGCGAAAGGTGCTCTTTCGCTCGATATCGGGAGATTGCTTACA…
LohERD6.3	Unigene0027305	AAAAGATATTGGTTTCCTTTGATGATAGGAATAGGATTACTGGTTCTTCAGCAACTCAGTGGCATCAATGGTGTTTTATTCTATTCCAGTAACATTTTTGCTAACGCTGGGATTTCATCAAGTAACGTTGCTACATTTGGACTTGGGGTTGTTCAGGTTGTTGCCACTGGGGTCAATACATGGTTGATGGACAAAGCTGGCCGCAGGCTTCTTCTTTTAATATCATCATCTGGAATGGCTGCTAGTTTTTTCCTTGTTTCGGTTGCATTCTTTTTGGAGGGTTTTGTGTCAGAAGATTCTCGCTTTTATAGCATATTGGGGATATTGTCGCTTGTTGGTCTTGTGACTGTAGTGATTTCATTCTCTTTGGGAGTTGGAGCTATTCCTTGGGTTATAATG…
LohERD6.4	Unigene0062718	GTTGGGGATCATAAAAAAAAAGCCTTTCACCTCCCTCCCTTCCCTACTCTACATACTTAATAAAAGCCATCTAATTCCCTTCTTCTCCTCCATCAAAAACATCCTACAACCCCCATTCCAATCAGTTCCGGGTATGGGATTGGTGCCTCTTGGCCAAGGCTCGGCGAAAGACGGCGAACCCAGTAGCCTAAAGCAGCCTCTGCTACTGCAGAAAGATGAAGCTGCAGAGAGTTCAAGGACCGGCGGTGGCAATAGATCCATTCGGGTGGTTCTACTCAGTACCGCCGTTGCCACAGCTGGCTCGTTCCAGTTCGGAGCATGTCTTGGGTACTCTTCACCATCTGAGGCTGGTATCAGAAAAGACATTGGCCTCTCTCTGGCTGAGTATTCAGTTTTCGG…
LohERD6.5	Unigene0085757	TTGAGGGAAGACTCAAGAAATTCCAGCCTCTTGTGGCTAATTGATAGATGATATAGTTTGCTTCTGCTTCCATCTTCGCGTATCTCCTTTATCTTGTAACAATTTCTTTCAATTTCTTCTATTAGATAAACTAAGGCAACTTTTTGGAAGGTATCAGCTTCATCATGGCCGTCAAAGAGGATGTTCAAGAAAATATAAGGGAACCACTTATGCCGATTGAGAACATCTTAGCTCATGAAGATGGTGGAGCTGGTGACCGAACAAACAACAAGAAAGTAAATCCGTGCATGGTTTACTTCAGCACACCCATTGCAGTTTGCGGTTCTTATGCTTTCGGATCGTGTGCTGGATATTCATCTCCTACTCAGAGTGCTATCAGGGAAGATATCGCTCTGTCCC…
LohERD6.6	Unigene009966	AGCGTGACTTGCACCAATCGGTCCAAAGTCCAAGTAATTTACAACTTCACACCTCACCTCAATCACGCAACACACAAGTACTCAATTCGTCACCTCAGCGGACATTTTTCCTCACTGTCCCCTCCGGTACAGATGAGCTTCCGCGGCGACGAGAGCGGCGGCGAGGATGGCTCCCGCGGCAGCGATCTCCGCAAGCCGTTCCTCCACACCGGCAGCTGGTACCGGATGGGGACGGGGATGGGCTCACAGCAGTCAAGCATCCTCGGCTCCTCCGCTTCCATCCGCGATTCCGCTGTATCCGTCGTCCTTTGCACCCTCATCGTCGCCCTCGGCCCCATCCAGTTCGGCTTCACCGGCGGCTACTCCTCCCCCACCCAGGACGCCGTCATCCGCGACCTC…
LohERD6.7	Unigene0132508	CCATTTTATTTGCTTTCTTTTTATTTCTCTGCATATACTGATAATTCTTTTGGAGCTAGATAAAAAATAAAATTAAAAAAATGGCAATTGGGCATTGCAAAGATGTTGAAAATGGTGAGATTGTGATAAACGGGCTTGAGGATTTGGAGGAGCCATTCATACAGAAAGAAGGGAAAGTTGTCAGCTATCAAGACGAAGATGATGATCAGGAAAACAATGGGGGATCAGTAGGGATGGTTTTGTTAAGCACATTTGTTGCTGTTTGTGCCTCTTTTGAATTTGGCTCTTGTGTGGGCTATTCAGCTCCCACTCAGTCAGCTGTCAGGGATGATCTTCATCTGTCTTTAGCAGAGTTCTCAACATTTGGTTCAATCTTAACAATTGGTGCAATGCTCGGTG…
LohERD6.8	Unigene013892	GTTTGATCTCAGCAAGCTGGAGAATCACCTTCTTCTCTTCCACCATCAAAACACCTCCTGAGTATGGGGGTGGTGGACTTAGAGAACGGCGTGAAAGCCGAGGAGAATGGCATCGCGAAGCCTCTTCTTCAGCAAGCGGAAGGTTGCGTAGAGACCGGTGGCAACCGGGGGTCTATTGGGGTGGTTCTCCTCAGCACCGCAGTAGCTATTGCTGGCTCCTTCGAGTTTGGAGCTTGTGTAGGGTACTCTTCGCCAACCCAGGCAGGGATTAGAAACGACATTGGTCTTTCTCTTGCTGAGTATTCAATTTTCGGATCCATATTAACGATCGGCGCAATGGTCGGAGCATCAACAAGTGGAAGGATTGCTGATTTAATAGGCCGGAAAGGAGCAATGTGG…
LohERD6.9	Unigene015457	TATGGGCTGAAATCCAATTTATATTTATGCTAACCCAAGTATCATTTATGTCTTCACGTCATAAGTAAATGAAGTACATGTTAAACTATCAAGCAGGGTGCCATACAACTGACCAAAGACCACAAAATCTCTATACCAGATAAAGTTACTCGATTCAGAGTTTATCAGATGAGAAATTCATCGTGGATTGTATCTCCTCTAAAGTTCTCCCTTTAGTTTCTGGTACCAGCCTTTCAACGAATAGAACAGTAAGACCACAGATACAGGCAAATAAGAAGAAGGTACCTGCTGAGCTCCAAGTCATTAGAAAGTTGAAAGTGTATGAAACAATCCATGAACCAAGCCAGTTAATTAAGGTCACCAGGCTTCCAGCAGAACCTTTCATGTTTATGGGGAATA…
LohINT1	Isoform_16749	GACGGGAGGAGGATCAAGTATTACAAGAAGCTGACTAGAGTGGAGGTTCCAGCGACAAACAAGACGACATCAGTGAAGGCGGAGGCGGCGGCCGTTGGTGGCGGAGCGCAAGTGCCTGAGAGTGAAGCAGCTGACTGCAATTCACTGGCAACTCTGAGACATGTTGGCTCCTAAAACTCTTATCAGCATTTCAACAAACACCTTGTGTTCATTCAGTGCAGAGATCACGGTGCGGTGGATGAGTAGTGGAGCCCTAACTAGCAGGTCAGGAGAGTAAACGGACCTATTGGTATCACCATTCTTCCCAACCAGGCCTCCTCCATGTGCTCTCCTCCGGCGGCCGCAGAGCCGTCGCTCAGCTTCCCTCGGCGATCCCTTCGGAGTCACCGCCCAAATTAA…
LohINT2	Isoform_25457	GTAGAAAGAGTGCGCCTTTTTATTCTGACGTCTCCTTCACCGGTGCTGTCGAGTGCGCTTTTTTCCTGTCAGTCTCTTTCACCGGTTCTGTGGAGCGAGGTGTAGGGTTTGGAGACTCGGACTTCCCGAAGTGTCGATTTGGTGATCCCATTCTTAGTGGAACTTGGGGAGCATGGTTATGGAAGGGGGTGTTCACAAGGCGGATAAGACCGAATTCAAGGAGTGCTTCAGTTTGACATGGAGGCAACCTTACATCCTGCGACTTGCATTCTCGGCTGGCATTGGTGGCCTACTCTTTGGCTATGATACAGGTGTTATATCAGGAGCACTTCTTTATATTCGAGACGATTTCCGACAAGTTGATAGGAGTACCGTTCTGCAGGAAACCATTGTGAGTAT…
LohINT3	Unigene006834	GTTGATTCTTGTACCTTGCGCAATCTCAACAAAACAACAATCAGAAGTATGACAAAACACAACTTTCTTCTCTAGAAACTCAATTCAATTATTCAAATTTACCATCCTTACAACAATCCCTCGATACCCCTTTAAGAATCATTAATTTTCTGTTCAAAGATGGCACATTTGTTCCCATTTCATTTCCAAAGTTCTATGCATCATTCACTTTACCCTGGATATGCTCTATAATCAATCCAAGCCAGATATACAGTTTTAAATTAATCATGCTATATAGGACACAGCAGTAAAAATTACTGCTCAACTCCTGTCTCCCCTTCCTCAACCAGTCTTTGCGGGTTACCGAGCAAGTTTTGCTGGCTATCACCCCAACCCAAATTTTGCTGGCTGCCGAGCATG…
LohINT4	Unigene008476	TTTTTTTTGTTCTTAAATTAGAATTCATGCATCTTGGATCATTTGATTTGTGTGAGTTCTGTTTTAATTAGAAGCTGATCCTGTTTGTGCCTCCCATACCAAATATCTAACAGAAATCTTGGCTTTCTACAGTAACTTTGACTGAGAGGATCATGTGTAGACAACATATTATGTTTTAGTTATCGAGTTCTTGGTAAGATACAATGATACACACAAACGATTTAACTCATACGTACGAACTTTTCTCCAACTGCTGGGGTGTCCCCTTCCAAAACTTGAACCTCAATCTCCTCTCCTCCAACATCCTCTCCACCTCCTCGATCGGTAATCCCTTCGTTTCAGGTACATAAATCATCACAAAGAAGAGCGCTGCTACAGATATCACCCCGAACATGAGAA…
LohINT5	Unigene010290	CTTTTGTATGAAATAAATATATCATATGCTCTGGACTTTTATTTTTCCCTTTTATTGAGTGCAATTTCTGCACATGCCAATTCAAGAACTAGAAAAACAGGACTACATACTATTTATTTTACCATTACACATCTGAGATCTTCTTCAATCGAGTATGCCCTTCCTTCCAGAACTTCAAATGCATTGTCCTTTTCTGGAGCATCGCCTCCACCTCTTCAATCGGTAACCCCTTCGTCTCTGGCACAACAATCAGCACGAACAGCAATGCAAGCACAGATATCAATCCAAAGATCAAGAAGGTCCACGAGGTGCCTATAGCCTCTGTAAGAGATAGAAACGACTGTGCTACAATGAGGTTGGAGATCCAGTTTGCCGTAGCAGCGATCCCACCACACACTC…
LohINT6	Unigene0105364	TAGATGATTTTACAATAAGTGGCATTAACAAGATCAACCCGTCTTAACCCAAACATTCGTATATATTTTCCAACTAAGTGTTTACATAACCTTTGCAATCCGAGCCATACATGACAGGTCTCTTTTTCCAAGCTTTGTAATCTTTGCTCCCCAGCATCTTCTCCACCTCCTCAAACTGCAGTCCCTTCGTCTCCGGCACCAGCATGAAAATGAGCACAAGGGCAACACATGACACCCCACAGAACAACAGAAAAGTGGGAGCCGACCCCAGCGCCTTGGTTAAGCTAAGGAACGTCTGTGAGACGATCAAATTCGACACCCAGTTTGCCACTGCAGCCATGCCTCCGCAAACTCCACGGTACTTCAATGGGTAGATCTCTGAGTTGACGATCCACGGTA…
LohINT7	Unigene0130510	CTTTCCCAGGTACGGTATATTACATCTCTAAGGAACTCCACTGAACAATATCCAGGATTTGCTATTGAGATTTCTGCTTATAAAACTTCTGAAAAAAAAAAAATATCACACAGATTGGCTCTTGTCCGGTAGGGATCTCTTCTCCCAGAACTTGAAATGCAGGGCTCTTAGCTCCAGCATCTTTTCAATTTCCTCAATGGGAAGTCCCTTAGTTTCCGGAACAAAAATCAGTACAAAGAGCAAGGCTGCAACAGAAATTACACCGAATATCAGAAATGTCCAGGATGTTCCGATTGCCTGTGTCAAAGATAGGAAGGATTGTGCCACGATGAGGTTCGATATCCAGTTTGCAGTGGCGGCTATTCCTCCACATACCCCTCGGAAACGTAAAGGATAGAT…
LohpGlcT1	Isoform_34139	CCACCCCACACAGCGTCTCTACCTCCACTCCCCGTCATCAAGCTCCCGATCCGAACCTTTCGTTTTCTCCTTCGTCCTCACCATCTCCGTTGATCGCCGGAGCTCAATGAGGACCAACTCCGTCCACAAGCGCATGTCGGCGAAGGATCTCATCGTCACCATGGATCGCGGCGATGCCTTCTCAGCGCGGATGCTTAGCTCAATCGGTCAGGACATCGGCAACCCTTCCTGGCGACTCTCCTTTCCGCACGTCTGCGTAGCCACAATCTCTTCTTTCCTGTTTGGATACCACCTTGGGGTTGTGAATGAGCCTCTAGAGAGCATATCCACAGATCTCGGATTTGCGGGGAATACGATGGACGAAGGGCTTGTTGTGAGCATGTGTTTGGGAGGGGCTCT…
LohpGlcT2	Isoform_41236	GGCTTTCCAGCTGAGCGCTGTGCCTATGATCGTTGGACCTTGTTTGAGCGCAACATCAACCACTTTGAATGGCATGCTTCTTGGTAGGTTCTTAGTTGGAATAGGGATGGGCGTCGGTCCACCAGTAGCTTCTCTTTATGTTACAGAGGTTTCTCCACCTTCTGTGAGGGGTACTTATGGGAGTTTCATTCAGATTGCAACATGCCTTGGAATCTTAGGGGCTCTCTTCTTTGGAACCCCTGTCAAGGAAGTCGTGGGATGGTGGCGAGTGTGCTTCTGGGTATCTGTCATTCCTGCAGCTCTGCTTGCCTTCGGCATGGAATTTTCCGCTGAAAGTCCTCATTGGCTATATAAGCGCGGGAGAATCACTGAAGCTGAATCTGAGTTTGAAAGGCTTTT…
LohpGlcT3	Unigene007486	TTGCAGTATAAACAGTAATTATTAAATATTAAGTGTATTGTATACCGATCCAATACTGTACAACTGTTGACTTCAAAAAATATTTACAAAACTATGTTTAGTTCAACTCTACATCGACAAACATAGACTAATGTAATACAAATATTTGCTATTTCAACCAAATTATGATGTCCCATGTTTGGTGTGCAAGGTGTTTTTGCATCAACCTCGTCCGGAGAAACATCTCTTACCAAACTGACAATGAAGAATGTGAAGGCGTTGAGGCAGTCGAGCTTCATAGGGAGATATTGTCGGTATAAAGTCCATGTAATAGATCATTCATCTCATCACGCCAGCATAAGTATTTATCTACATATAAGATACTCCACATGATATGTGATTACAAACCAGTGATCATCT…
LohpGlcT4	Unigene009251	CAAGAGTGGAAAGGCGCTGGATAGAAATCTGTTGGGGGCGGCGATATAAATCTCTAAGTTTCCGCCGAGAAGAGAAAGTTAATAAAAAACTACTCCCAAAGTAGCGGATCTAACAAAGCTGTTGTCCTTTTTATCCTGACCGCATCGCACCGCTCAGCCGATTAATATCAGCGGAAAGAAAAGGACGGCCGCGGCGGGTGAACAGTCTGCTTCATTCAGATCTCAGGAGGGGGGAGAAGGGGAAAATGCAATCCGCCACAGTGTCTACTGCAAAAGGAAGCATAGTCGGCGTTGATCTCCGAGTAGGATTAGCCCGAACCAGGGGATCTGCGCCGGCAGTCGTAATGATGCCGGAGATGGGATCGCGGAGCGGACCTCTCGTGGGGGTGGGGGTCGCTC…
LohpGlcT5	Unigene0128566	CCAGGCCTGCCCGTGCTGAAATTTGACCAGTGAAATAAAGGCTAGATCACACTCCACTAGAACTCATATGCAGCATTTACCCGATCATATTTGTAGATATGCAAGGGTTTTCCAATCGACAATTCTAACATTCTGGTATCTCATCTTGCTTCAGCCGCACGAATACCTTTTATCAGATAAGCAACACTTGCTTACATCTGTTATACTGAAGTTTCTTTAAACAGGAAAATAACTTCCATTATTCCTGCGGAAGAAGAGCTATCTCAATTTCTTGGAGTGATTTTCCTTTGGTTTCCACAACATTTCTTTTTACAAAAGCCACTGCCATTAAGCAAAAGGTTCCAAATATAGAATACAAGAGCTGTGGCCCTAGTTGCTCCAACAGTCGCAAAAACAGCA…
LohpGlcT6	Unigene26459_L-Tis6-Transc	GGGGGATGACAAGGGCACGACACCACGAAAAGTGACTGCCACGAGGAAGGGGCAATTTGTGAAGCCAAAGCATTTCCTTTGTTACTCAACCACCGATGTTTGACAGTGCACTTACCAAGTCTAGTTACATACGGTAATACTGAAAATACAAGTCCATATATATACTGCTTCTATACGTAACACTACTATAGCCTCTGAACCACAACCTGTAAGAGTCTCCTTCTAAAAGCTCCTAAGCTGCGTATATCTGCCATGCCTCTTTATTCGGGTGGTAGAAGAGAGATCTCAATCTCCTGGAGTGACTTGCCTTTCGTCTCCACCACATTCCTCTTCACAAAAACTACAGCAATCAAACAAAATGTTCCGAAGATAGTGTACAGAATGCCCGCTCCGAGTTGC…
LohSTP1	Isoform_35954	GAAAACAGAGGCCAACATCATCCATCTTGAAACCATGGTCGAACGATGCACAGGAAAAAGCGAAACCAGCTCGAAATACGATGGAAGGATGACAGTTTTCGTCGTGCTCTCATGTATCATGGCGGCCATGGGAGGTGTTATCTTCGGCTACGATATTGGAATCTCAGGTGGAGTAACTTCCATGGAACCGTTTTTGAGGAAATTTTTCCCGGGAGTTTACCAAAAGATGAGAGAGGACTCAAGTATAAGCAACTACTGCAAGTTCGACAGCCAGCTCCTCACGTCCTTCACCTCTTCCCTCTATGTTGCCGGGCTGGTCGCATCATTTTTCGCCTCCTGGATCACAAGGGACTTCGGGCGCAGGCCCTCTCTTCTATCGGCGGAGCCGCCTTCTTGGCT…
LohSTP2	Isoform_37643	ACTCTCTCTCTCTCTCTTCTCTGTCTCAGTTTGCTCTGTGCTCATCCTTTTCTCTATGGCTGGAGGAGGGTTCTCCGCCCCGGCAGCGTCCGGCAAGCAGTTCGAGGCAAAGATCACTCCCATCGTGATCATCTCGTGCATCATGGCGGCCACTGGCGGGCTCATGTTTGGCTATGATGTCGGAATATCAGGTGGTTTGAGCTCTATGGATGATTTCTTGCAAAAGTTCTTCCCCAGGGTTTATAAGAGGAAGACGCAAACTCCGAGCACGGACAGCAACTACTGCAAGTACGATGATCAAGGCCTTCAGCTGTTTACCTCCTCCTTGTATCTAGCAGGTCTCACGGCTACTTTTTTCGCCTCCTACACCACAAGGAGTCTAGGCCGCCGAATAACGAT…
LohSTP3	Unigene0024941	CTAGCACAAAGGCTGGAATCTTTGGAACTGCAAGAGGTATTATAGATTCCTGCAGCCGTCAACACCGGCTGCTTAGATGTTGTGATCAAAAGCTCAGCAGAGTCAATACCTACCTTCCTCCTTTATTAGTACTGTTGTCATAGTCGGCTCCACACATTTCTAGTATTGTGCTGAAGGCTCAAAGAGATAACTCCTTCCAGTAGTAGGGAAGAGAATGGCAGGAGACGGCCTCGCCGCGGACGGCTCATCCACTGCTGCAACCGGAAAGCTGACATTATCAGTGATCATTACCTGCATTATGGCAGGATCAGGAGGGTTGATCTTCGGCTACGACATCGGAATCTCAGGTGGGGTGACTGCAATGGATTCATTCCTCGAATCATTCTTCCCCGATGTTAT…
LohSTP4	Unigene0035034	TATCATGTTGCAACTCAAAAATCCGATAGAGGAGGAGACTGATACTTGTCCCAATCAAAAAAGGCGTGGATCTTTTGATGAACATCCAGATGATGTCATCATTTAAGTCTTTTCCGACTTTGATTTTGGTTTCAAGTCAATCGAGCAAGGCATTGTGGACTTCCGCATACTTGTTGGCTCCCACAGTTTATCTTCCACTGGCATTTGGCGGCGACCTTGGCCCCGAGGACCTAGGTGGAGTAACTTCCATGGAACCGTTTTTGAGGAAATTTTTCCCGGGAGTTTACCAAAAGATGAGAGAGGACTCAAGTATAAGCAACTACTGCAAGTTCGACAGCCAGCTCCTCACGTCCTTCACCTCTTCCCTCTATGTTGCCGGGCTGGTCGCATCATTTTTCG…
LohSTP5	Unigene0053898	AATAATCTCTTCATCTTCTTCTTGTTCTTCTTCTACTTCTTCTTCTACTTCTTCTTGTTCTTCTTCGTAATTACGCTTAACGAGAGAATTAGAATTGGAATATCGTTTCGGTTTTTGATAATTAAGGATGCCAGGTGGTGGATTCTCGGCGTCCGTGCCGCCGGCCGGAGTCGAGTTTGAGGCCAAGATCACGCCGATTGTTATCGTTTCATGCATAATGGCCGCCACTGGAGGCCTCATGTTTGGCTACGATGTTGGCGTTTCTGGGGGAGTGACGGCGATGCCACACTTCTTGAAGAAGTTCTTTCCAGTAGTGTATAGGAGGACACAGCAAGGGGATGATAGCAATTACTGCAAGTACGATAATCAAGGGCTACAATTGTTCACATCATCCTTGTA…
LohSTP6	Unigene0090674	CGCATAAAGACGAATGTCACAAATTATAATATGGATTACTTGATATAATACATCTCGCCCAATTCATGTCTGTATTAGAAGATACAGAGAAACATATCCTTTGCATGCCGGAATGTATAGGCATCATGTACCATAAAATACTAATAACTATGCATTTAATGATCCATACTGATTAAGTGACATTTATTCAGCAATAAAAGAGACAACAAAAATGCAGATGTAAATAAAACCATTCTTCATCGTCAGCAACAAAAAAAACCTTTATTAAACCCTTAGAGGGTCTGCAATTTCATCAACCATCCAAATCCTTATTTACACTTATTTCCTTTAGAATATCCGACAAAGTAAAAATGATTAGTCATTAAAAAGCATAAGTAGCATTCCCCAACAATTCAGGAG…
LohSTP7	Unigene011249	AAATGAGCAATCAACAAATGCTTCAATTTCAGATAAACCATCAACAAAGAAAGTCTTTACCTCATCTGTCTAAGCTTTAACATATATAATTACAGATCACACCCTCAAAATGAAAATGAACTGCAACAAACTGAGCTAGAAATTATTAAGAAGATCCCAAACAGACATAGTTCATTAACATATATATAATTCCTCCTCAAGATCAACAGCTGCTCATAAAACATTAGCCTTATGCTTGCCATTGCCCATCTCGATGTTATACCCAACATGAACATCCTCATCCCTTATAAACCTGCTCCAGAACCAATGCGACTTCCACACAAGGACCATCTCTTCAATAGGGACATTCTTGGTCTCCGGCAGGAAGAAGTATATGAAAGTGGTCATGATCACCACCCA…
LohSTP8	Unigene011258	CTGCATCATACAATTATTTTGTTGGATTAGCGTCAAAAGAAATCTGACAGAGATTTACATGGGCGTTGCGGATTAGCTTTCGCCAGATAACTTTTGATCAACGAATCACCGTAATGTCACGAAATTTGTTTTTGATTATAATTATGTGAACACTAAACAAATAACTATATCCTTGAAGCTTTACACTATCTCTCTGAGCTCTGATCAGGTATGCCAATTTACTCACATATTATCAACAAGAGAAAACATTACCTTTTATGGCAAGCAGTAACAACTCCTATACTAACCAAATTATATTTCCAAAAGCTACAAGTTCCATAGACCTCATATGACACTTCCCGCCGTCTTGCTGTTCTTCGCCATCTCGACATTCTTATGACCGACATGAATTTCGTGATC…
LohSTP9	Unigene011784	GGCAGAGATAACTTTTGTTCCCCGAATCACCGTAATGCCCCGAAATTTCTTTTCAATTATAATCATCTGAACACTAAAACCAACAATTACATTCTTGAAGCTCTACAACATCTCTCTAAGCTTTGATCAAGTATGTCTGTCTATTTACTCACATATCAACAACAAGAAAAAAATTTGCCTTTTATGGCAAGCTGTAACAACTCCTATACTAACCAAATTATATTTCCAAAAGCAACAAGATCGATAGATCTCATACGACACTGCCCGCCATCTTGCGGTTCTTCGCCATCTCGACATTCTTATGACCGACATGAATTTCGTCATCAGCGATAAACTTTCCCCAAAACCAGTGAGCCTTCCACACAAGCACCATCTCCTCAATTGGTACATTTTTGGTCT…
LohSTP10	Unigene011878	CACAAAAGTTGGCACTACTTATTTTTACATACTTATCCTTAATTGGCACTAATAAAAGTTGGGCACTTTGTGGGTTTGTGATTTGTCCTCATAGAATCTTCGAAAAAGAGCTTTACGTGGATGCCACTTAGTGCAGTGAGACTCCGACTTTTGTGTCCTCCCATCCCCACTCCCAGTCGGCAGCACAGATTTTCCCCACCACTCAATCATCATCGTATTCACGTTAAGAAGAAACTCCTCGTCAAGCCTGAATGAATAGAGTAATGGTCAGCGTTTACGATGGCAGGCTGACGGCCCTAGTCGGCCTTTCATGCATGGTGGCAGCCAGCGGTGGTCTCCTCTTCGGCTACGACCTCGGCATATCCGGCGGGGTGAGCTCCATGGATAGTTTTCTTCAGG…
LohSTP11	Unigene012432	GATCTATAGAAGTAAAGATGTCCTTATTAATCAGAAGCAAGCTTTAATATACATTCATACTGCATTTACAAATTACAAGAAGCCATCGTAATCTTTCTTTACACTTGATATTCCTTTACAATAGAGTACTCACCAAAAGCTTGGTGAAACCCAATTCCTTAACATGTATAAAAAGCAACTTTCATTCAGAGTTGCAGCCTCTACAACTCGTAACTGAAAAGAAAAGAAAGAAAAAGGACAGCAACTCAGCTAAGCAACCCCTACAGGCCTATTTCCTTGTTCTGGTCCTCTGATCTCGACACAATATTCTTCCAGAACCAGTGTTTCTCCCATAGATGTGACATCTCCTCGATCGGTACTTGCTTCGTCTCTGGCAGTAGGAGGATGATGAACAAAGAC…
LohSTP12	Unigene013245	AAATGAGCAATCAACAAATGCTTCAATTTCAGATAAACCATCAACAAAGAAAGTCTTTACCTCATCTGTCTAAGCTTTAACATATATAATTACAGATCACACCCTCAAAATGAAAATGAACTGCAACAAACTGAGCTAGAAATTATTAAGAAGATCCCAAACAGACATAGTTCATTAACATATATATAATTCCTCCTCAAGATCAACAGCTGCTCATAAAACATTAGCCTTATGCTTGCCATTGCCCATCTCGATGTTATACCCAACATGAACATCCTCATCCCTTATAAACCTGCTCCAGAACCAATGCGACTTCCACACAAGGACCATCTCTTCAATAGGGACATTCTTGGTCTCCGGCAGGAAGAAGTATATGAAAGTGGTCATGATCACCACCCA…
LohSTP13	Unigene015344	CTTCGAAATCAAAGAGCTAATAGGAAATAGAAATATGCAGAGTCGGACTTATCATAGTTTAAAAGAAGCATCCTAGACACACAAAAGATATTGAGCTTGATAGACTCATTAGTAAGGCTCAACTTTCTTCACTTCTTTGACAAACCTACTCCAATACCAGTGATTCTCCCACAACAAGTTTATGGACTCAAGTGGAACCCCCTTCGTCTCCGGCAGGAACACCGCCACGAACACCGTCATCACAACCACCCAACTAGCATAGAAGGCGAAGGTCAAGTACTCGAACCGGCAGAGCATAGCAAGGAAGGTCTGGGTCTGGATGAACGTGACCCCAAGATTGATCGCTACACTGATGCTCTGGCCAGCAGACCTGATCTCAACTGGGAAGATCTCGCTAGG…
LohSTP14	Unigene028908	CTGAGTTAAAAAAGGTAAAACAAAGTAGTACAAGATGCATAATCCAATCCTGTGTTAAAAAGAGGAAAAAAGAAAAAAAGAAAAAAAAGAGGCCGTCCTAATTCTTAAACATGATCAGGTTTCCTATCATGATCCATGAACCCCTTCCAGAACCAGTGCTGCTTCCATACCCTGTCCTCCATCTCGTCTATGGGCACGTTCTTGGTCTCGGGCAGCAGAAACACCACAAACACTCCCATGACAACAATCCATATGGCGAAGAAGAAAAAGATGCCCGCTCTCATGTTGCACAACATGGAGAGGAAAGCTTGGGCAATGACGAAGGTCATGAGCATGTTGGAGCTGACCGCGAAGGCATACCCGGCGGTCCTGGTCTCGAGGGGAAAGGTCTCGCTAGGA…
LohSTP15	Unigene25955_L-Tis6-Transc	GTGCCAAGCCCATGAGCCTCTTCAAAGAAATTAAGATAAGCCATAAATAGTTCTTCACTAATTATATACTATACACAATGTACTTGTTATTTTCCACTCTATTTCACAAAACAACTGATGGTATTGTTTGAGGAGGATGGAAATCTCATGAGTGATCACCATCACTCCCTCCCCTCCGGATCCAATGGAGGCATGATAGTCTTCCAGAACCAATGCTTGCGCCAGATTAGCACCATCTCCTCGATCGGTATACCCTTTGTCTCGGGCAGGAAGAAGTAGACAAAGATGGTCATGACGACGATCCACGATGCAAAGAAGAGGAAGATCCCGAACTTTAAGGAGCAGAGGAGGGCGAGGAAGGACTGTGCGATGACGAAGGTGAAGAAGAGGTTGACAGCG…
LohSTP16	Unigene26933_L-Tis6-Transc	AGGGACTATATAATACAATGTTAAAGGCCAACTTCGTTCCTTATTAGTTTTTATACATATTTTTCTCCTATTCTCCATCTCCAACAATCATCCCCCAAAACCAATGCTCCCTCCATAACATCTCCATCCTCTCCATAGGCACCCCCTTCGTCTCAGGCAGTAACAAACACACAAACACAGTCATCACAAATACCCACCCTCCAAAAAAGAAAAAGACCCCAAACTTAAGGTGGCATAACATAGAGAGTATGCTTTGAGACAATACAAAAATAAATAGAAATCCCACTGCTACAGTGATACTCATCCCAGCCGATCGTATCTCTAGTGGGAAAATCTCACTCGGTACCAGCCATCCCAAAGGACCCCACGACCATCCAAAACCAGCAACAAAAATACAAA…
LohPLT1	Isoform_38097	ATAATACTCCTAAATGGAACATGTACGCCTTCGGAGCCGCCATCCTCGCTTCCATGACTTCCATCCTCATGGGATACAACATAGGAGTGATTAGTGGCGCCGGCATCTACATCGAAAAAGATCTCGGTATCGACGACACCAAGCTCGAGATCGTATCCGGCATCATCAACCTATACTCCCTCGTCGGCTCCGCCATCGCCGGCCGCATGTCCGATTGGATCGGCCGCCGCTTCACCATCATCTTCGCAGCTGCCATCTTCTTCGCCAGCTCTCTCATCACCTGCCTCGCCCCTAATTATGCTGTCCTAATGGTCGGCCGTTTCTTCGGAGGCGTGGGCGTCGGCTATGCTCTCGTCATCGCCCCAGTTTATGCCGCTGAGGTCGCCCCTGCCTCCGCCC…
LohPLT2	Unigene0039109	GCCCATTAGTGATCAGCCCGCACACACCGCGACACAGTATTCATTTTAAAAAGCTATACCAAGATTTTAAAAAGCATCGTATTTACTAAAATACCCTTCAGTTACCGTTAGAAACCGGTCCTAACTGAACGTTACTCGCACCGTCACCGTTAATCTCGTTGGCTTTGTTCCTCCTCTTCTCTCTCTTGGAATCCCTCAGCCAACGGAAATTACCAAAGAGCGCCCCCATCTCTTCAAGGGTTTTACCCTGCGTTTCGGGGAGACACGTGTAGAAAAACACCCACGCAACTGATGCAATTGACGCGTATAGAAAGAAGGAGCCGCCAATCGTGATCGCTTTACTAAGCGATAGGAAAGTCATCGATACGACCCCACTTGTGACCCTGTTCACCATGACCC…
LohPLT3	Unigene008609	AGCGGGGTTACAAAAGATGGGCATTATTGTGGGACAAGTTCAAGGTGCGGGATAGTATTGCTCGGGAGGTGAATTTCAGCATATGCAGTATATAAAATAGTTCTTTTTTTTCAATTGAAAGGGACTAAGTTCACAAACGTAAATGACAACGAGCGCTGTTGCCTTTATATTCTTTAGAGGGGTGGTAGTTCCCTCACACCCACAAAGGCACAGACTGATCTCCGACCTGCCGAGGTAACGAATTGCTGTATATAAACTCAGATATTTATGTCCGAAAATAACACAAACAAATAAATCCGGAAGCTGTCGCTGTTCGGGTCAAGCACGAGACAGACCACAAAACATATCAATAATTTTTCTATTTAATTAGTTTCCCCGTTAGCTCCCATGAAATTACAA…
LohPLT4	Unigene012611	GAAAAAACAACGAAAACGATATGAAATAGACCTTTTTTGTATTAGTCCGTGGTCTCCAAGGTCTTTGTGGCCCAGCCTTCACTATGTCCCAAAAGTGGAACCTCAAACAAGATAACTAATGTTTATACCTCATAACCTTATCATTATATTACAAATCATTTACAGAAATATGTCAAGTATGCCCTGATCCTGCTGTGTTGCCTTCTTTTAACATCTCGACACTAGAGCTTCCTCCTCCCTTTGTAGCTCTCTGTAACTTGTCCGACTTATTCTCGAACAAACTCGACATATCCTCTAAATTTCTGCCACGTGTTTCGTGCAACAAGAAATAGAAAAAGACCCATGCTACGACCGCCACCCCACAATATAAAAAGTAACTCCCACCAATAGTTATAGCCT…
LohPLT5	Unigene013635	GCTAATCAAGCTCAATATCCTTGTAATTATATATATATATATAACATGAGATGTTATTGAAAAAAAGAAAATTGTTTAGGTCCAAATTCCTAATACAGCCACACAATGGTTTATTGGTTTTTGGGTACTGATGGTAACAGACTTGGCTAACTCAGACTAGTCTTTAGCTATGCACGAGCTCAACACGAGACCCCTCCGCTGCCGCTCCAGACTCCAACTTCTTCGTCCCCTGGAAAATCTCCTCCATCGCCTCCAATGTCCTCCCCTGCGTCTCCGGCAAGAACACATAAAAGAACATCCATCCCGCCGACGCAATCCCAGCATACAGATAGAAGCTCCCTGATATGGTTATCGCTTTGTACAACGAAAGAAACGTCATGGTGATCACCCCGCTCATCG…
LohPLT6	Unigene0136537	CAGCAGAGGATGCAAATATTGTCAGCTCCCCCCTTCCTGCGGCCCAACTCCACCGACAGATATATAGAAGGAATCTCCCCTCAGATCTGGATTCTCCCTCTCTGTAAACCCTGATTCTCTCTCCTCTTTCTCTCTCTAGACGCAGAGGAGGAGGCGAGATGGGGTTGACCGAGTACCGGAGGATGGATGCCGATACCGAGCTCGCCGGAGATGAACTGCCGAGCCGAGGAAGCAGCAGCAGCAGCAGCCGGAGCAGGAAATACGTCTTCGCGTGTGCGATCTTTGCTTCTCTCAACTCGGTTCTTCTCGGATACGATGTGGGTGTTATGAGTGGAGCTATTATCTTCATACAAAGAGACTTGCACATAACAGAAGTACAACAAGAAGTTTTAGTGGGTT…
LohTMT1	Isoform_18721	GGGGTCGCAGTGACCAGGCCCAGGCGACTGTTTACCAAAAACACAGGTCTCCGCAAAGTCGTAAGATCATGTATGGGGGCTGACGCCTGCCCAGTGCCGGAAGGTCAAGGAAGTTGGTGACCTGATGACAGGGGAGCCGGCGACCGAAGCCCCGGTGAACGGCGGCCGTAACAATAACGGTCCTAAGGTAGCGAAATTCCTTGTCGGGTAAGTTCCGACCCGCACGAAAGGCGTAACGATCTGGGCACTGTCTCGGAGAGAGGCTCGGTGAAATAGACATGTCTGTGAAGATGCGGACTACCTGCACCTGGACAGAAAGACCCTATGAAGCTTTACTGTTCCCTGGGATTGGCTTTGGGCCTTTCCTGCGCAGCTTAGGTGGAGGGCGAAGAAGGCCTC…
LohTMT2	Unigene002282	GGAGAGCATTGAACGGCAGGACCAATTTGCTTGCCAATCATTTCTCATTTCCCCCAAAATCTCAACATTTTCTCATTGAGTTTTCTTTTCCTAGTCTTTATAGTAAAGGGTAGGAGGGCATAACCCATAACGTTATTTTCTCACCACTTTCTCTCTCCAGAAAGTTTGTTGGGGAGAGCATTGAACGGCAGGGGACCCGGAGATTCCGAGGAATTCAGCAGCTCGTTCAGTTGAGGAAAAGGGCAAAATTTACAGATCGTTCTGACCTCTATTTGAAGAACCCACAATTAGGTCTTTGAGGCCTCCGGCGTCGTGCTCAAAGCTCCAATCTTGATCCAATTGGGCGTTTTGAGCTCTGGTTGCAGAGCTCAAAGATTGAATCTTGGAGGGTGGGAATTT…
LohTMT3	Unigene003117	CACACTACTGTACTAAAACATCGATCAAGCATATATGAATTCCCCGCCTAAAAAATCTGCAGTAATTGTTACATATTGACATCGACCATAATATTTGCCCAAAAAGTTGTTATTACAACCCCTTAAATTCCAAGAAATTCATGTTCCCAAAAAGACATATGAGGGCTTATTCAACACCAAAAGTAACAAAAACCAGAGTTATTACATAATTCACAATGCACCATTATCTTAGCTCCACCAAAACACAGACTAACCAGAAAAAAAACCAAATTTCATACATAAAGAAAAAACAAATATAATACCATTGGCAGATTATTGCCAAGTCTCCTGCTTGTCTGCCAAGTCTACTGCTTTCGACAGTCATCCATCACGCGATCAAACACTTTGTTACCCACAACA…
LohVGT1	Unigene009635	CCCTCTCCCTCCCTCTTCTTTCTCGCACAAAAACAGGTCCGTGGTGCCGACGCCCGCATGGCGACTATCGTGGCAGCTTTCCCAAACCCCACCGCGGCGGCGATCCGCCGCTTCCGCCCCGAATCCCGCCGCAAATTCCTCCCCCAGCGCCACCTCATCCCCTCCCCCTCCCCTCCCCGCCAACAGATCTCCGGAGCACCGCTCCTCGTCCCTGGCTCCGCCGCCTCGCCGAGATCGTCCAGGCTGTGGGTGCAAGCTCAAGGGGATTACGCTGCTGGCGATGGGGACGTTACTGTGGAGGCGGTGGAGTCGTTCACCTGGACCTCTGTTATCATTCCTTTTCTGTTCCCGGCATTGGGCGGCCTCCTTTTCGGATATGACATTGGGGCCACCTCTGGA…
LohVGT2	Unigene26230_L-Tis6-Transc	ATCGTCCATAACACCTACCTAACCCGCCTACCACACTCACCATTTCAGCCAAATCTGTAAGCCGCGTCCACAATCCCGCCTCAATCGGAGCCCTCCGCCCGCGATGTCGCCGGAACCGCCTAGGCTCATCAGCATAGATGTTGCCACCGGTGAGATCGATGATGCGGCGGAGCCGCTGATTGGCGGCGATGGCTCGCCGGAGAGTTACTCCATCCGGTCGGCGATCCTCCCGTTTTTATTCCCAGCTCTCGGAGGACTGTTGTACGGCTATGATATTGGTGCCACATCTGGTGCTACTATTTCTTTGGAGTCATCAACCTTAAGCGGAACAACTTGGTACAACATGTCCTCCATAGAAGTTGGTCTTGTGGTCAGTGGCTCATTATATGGTGCCTTGAT…
LohSUT1	Isoform_39893	ACTCCCTCCCATGGCCAACCGTGGCCGCCACGCAGCACCGCCGCCAGCGGCGACGACGTCGACGGCGCGTGTCCCACTTCGCCTCCTCCTCCGCGCCGCTTCCGTCGCCTGCGGCGTCCAGTTTGGGTGGGCCCTACAGCTCTCCCTCCTCACCCCGTACGTCCAGGAGCTCGGCATCCCCCACAAGTGGTCCAGCCTCGTCTGGCTCTGCGGACCGCTCTCTGGCCTCGTCGTCCAGCCACTCGTCGGACACCTCAGCGACCGCTGCGCCAGCCCCGCCGGACGCCGCCGCCCCTTCATCGCCGCCGGCGCCGCGATGATCGCTGTCTCCGTGCTCCTGATCGGCCATGCGGCCGATATCGGGAGGTTGATCGGCGATCCGTTACCCGGCGTCGGGGT…
LohSUT2	Unigene0016683	CTCCATTCTCAATCTCCCGCTCCAGTCATTGGGATCTAGGGTTCGTCAGCTACTGTCGCCAGTGAGCCGTTCAATCCAACTTTTCTGAGGTTCAACCATGTGTTGGTCTTTGGAGTGATAAATTCCATTCAAGATTCGGCCGAAGGCGTCCATTTATATTTATTGGATGCCTCCTGATATGCACCGCTGTCGTTGTTGTTGGATTTTCTGCGGACATTGGGTATGCTTTAGGTGATACAATGGAACATTGCAGTGTTTACCGAGGTCAACGTTTGAAAGCAGCTATTGTGTGTGTAATTGGCTTTTGGCTACTTGATTTTTCGAATAATACAGTACAATGTCCAGCTCGTGCTCTCATAGCCGATCTCTCAGGTCAACATGGATACAATACTGCAAATG…
LohSUT3	Unigene006715	GCATTTTACACATAATTGGAAGCCATAAAACACCGATGGCCTACTCTATCACCTTCGGACTCCAGAGGCAAGAGTGGTCAGATAGCAAAATTTACACGAAATCATAATGGTAAGCATAATCAATAGTTCACATAAAGTCAGTGTACCAGACAAACTGTTTTCCTGTTTTCTTTTACTCTTGAACAGTTTTCTTTTACTCTCGATGGAGAAAAAATTGGTATCGCGTTTTTCTCTTTAACAAAATGTTGTATGCAGCTACAACATATCTGCTTCCGTGGTGTGGGAATTTCGTATATGGTATTTCTAGTGATAACTTTACAAAAAATGAAGGGGAAAACTATTAACACCTATAAATGAAATGAAAAAGAATTATACGAATTGAATAACTATGACTGGAGC…
LohSUT4	Unigene018685	TGTCAAACAAGATATCAGATTATAGGTAGAAAATGAAACTGCAATTATTCCTTATTTGATTTCGAGAACCAGATTACAAGTATCCTCCTTTGGAGAGTAATGTAAAGGAATAATTGAATCATTGACCACCGCTAATGGCGACGGACTTGAAGTTGCTTCCTGAGAGCGTTGGAAGAATGAACCATCCAACAGTAGCAGCTAAAAACGCAGTGGCTGAGACGAAAGCGAACGCGGGCATGTTTCCATTTGCCAAATAGGGCATCCCACGGGCCAGCGCTAAGAGCGATAATCACCTGGGGAACGACAACTGAAATATTCAGGACCCCAGTGCACATTCCCTGGCCACAGCCTGCATTGGACGCTAACTGTGCAGTAACAGCCCCTGGAACACTATACAGA…
LohSUT5	Unigene021757	TGTCAAACAAGATATCAGATTATAGGTAGAAAATGAAACTGCAATTATTCCTTATTTGATTTCGAGAACCAGATTACAAGTATCCTCCTTTGGAGAGTAATGTAAAGGAATAATTGAATCATTGACCACCGCTAATGGCGACGGACTTGAAGTTGCTTCCTGAGAGCGTTGGAAGAATGAACCATCCAACAGTAGCAGCTAAAAACGCAGTGGCTGAGACGAAAGCGAACGCGGGCATGTTTCCATTTGCCAAATAGGGCATCCCACGGGCCAGCGCTAAGAGCGATAATCACCTGGGGAACGACAACTGAAATATTCAGGACCCCAGTGCACATTCCCTGGCCACAGCCTGCATTGGACGCTAACTGTGCAGTAACAGCCCCTGGAACACTATACAGA…
LohSWEET1	CL469.Contig2_L-Tis6-Transc	AAAATATTTAGGACTTCTCTCTCCCATAGCTTCGTAGCTGCCTTCTCAGTTCTTTCTCTCTCTCTCACCAGTAATGGCAGGACCAACATTTGTTGACCCTTGGGCATTTTCCTTCGGCATTCTAGGCAACTTGATATCATTCATGGTGTTACTCTCCCCACTGCCGACGTTCTACAGGATTTATCGCAAGAAATCCACGGAAGGGTTTCAATCTCTCCCCTATGTTGTTGCACTGTTCAGTGCCATGCTATGGATCTACTACGCATTTGTCAAGACTAATTCTTACCTTCTCATCACCATTAACTCAATCGCATGTGTTATTGAGTCGGTGTACATAATCATGTACCTCATCTATGCGCCTTCCAAAGCAAAGATATATGCATTCAAGATCTTTGTGCT…
LohSWEET2	CL5864.Contig1_L-Tis6-Transc	TGCCGGAGAGCAATTTCTTGTTCCTAATACGATTTCTTGAAACTGTTGATTTAGGGTTCTACTTACAAGTTGGACACACTCAATCTTTGTTCAACTTATTACACATTAGCAGCAACACCTACACCCTATTCTCCACAGAGACTGTAACCTGCTGAGTCTTCTTCTCACCGTTCTGCACGCCATTCAGGTGGAGCTTTTGGCCTTCAATTTCGACTTCAGTGGCAGCTGCCGGACCCTTGTTCTTTCTGTATATCGCATAAAGGATCAGCTGCATAGCCCCAAGCGCACTGCCACACCCATTCGGTACCGAGACGAAAGGGTCGCCACCGAGCAGGCCGAAGATGAACCACGATGTTCCGCAGAGGAAGACGAAGAGAGACAGGAAGAATGGCATGAACT…
LohSWEET3	Unigene0026939	GAGGCATCAGTAAGCGGAAAGGATAAGAGTGTGTAAGAGAAGCTAAGAGGGATCAGAAGGCACAGAGTTTTCTGCTCTTCTTTCTCTGAGGGAGGAAAGAGAAGACCTCTGTCTTCCCTCTCAGCTGGACCTGGAATACTTCCTATACCTCAAAAAGAGGAAGAGAGATGGCAGGGTTATCATTGGACCATCCTTGGGCCTTTGCTGGCGGCATATTTGGGAACGTTGCCTCATTCATGGTCTATCTGGCTCCAATCCCAACGTTCATTCGAATCTATCGAAAGAAATCGACAGAAGGATTCCAATCAGTTCCGTACGTAGTTGCATTGTTCAGCGCCATGCTCTGGATCTACTATGCATTCATCAAGACAAATACGTACCTTCTCATCACTATCAACT…
LohSWEET4	Unigene0026940	GAGAGAGAGGAAGTAAGTGCGAGAGAAAGAGAGAGGATCTTAAATACTGTTTTATTTTAATCTTTCTTTGAGGGTGTAATTAAGAAGGCCACTGTCTTCCCTGGGAATCTAAATATTTTCTTCCATTTTGTACCTCCAAAATAGGAAGAGAGATGGCAGGGTTATCATTGGACCACCCTTGGGCTTTTGCCTTCGGCATCTTAGGTAGAAATTTGTTAATCTCTTCTCCCTTCTTAATCTGAAAATAATTCGGGTTGTGTTGAACAATAAATAATAATGACATCCAAGTTTGATGTGTGTTTTGAAGCAGTGAGACAATATTTATGGCCTGCTAGATTATTTGGGTACCATTTTTATAATTTCATTATATTGTTAGAAAATATTATTTACTGATGACCA…
LohSWEET5	Unigene0026941	ATTAGTAAGAAGAAGAGAGGAGAAGAGTGAGAGAGAAACAAAGAGGGAATTTAAGACAGTTTTCTTCTTTTCTTTCTTTGAGGGAGGAATAGAAAATACCTGTCTCCCTCCCTTCTTGACCTCCGCTCTCTTTTATACCTTCAAAACAGAAAGAGTGATGGCAGGGTTATCATTGGACCATCCTTGGGCCTTTGCCTTCGGCATCTTAGGGAATCTTATCTCCTTCATGGTTTACCTTGCTCCAATCCCAACGTTCATTCGTATATATCGAAAGAAATCAACAGAAGGGTTCCAGTCAGTCCCGTATGTAGTTGCATTGTTCAGCGCCATGCTTTGGATCTACTACGCATTCATCAAGACAAATACTTACCTTCTCATCACTATTAACTCACTAGGATG…
LohSWEET6	Unigene0066766	AGGATTCAGAGTCTAACAAGCTTAGACGACATCTCTCTCCCATAGCTTCCTAGTTGCCTCGTCTCTCCTCTCTCTCTCTCCTAACAAGCAATGGCAGGTGTAACCATGGCTGATCCTTGGGCATTTTCCTTCGGCATTCTGGGCAACTTGATCTCATTCATGGTGTTACTCTCCCCACTGCCAACGTTCTACCGAATTTATCGTAAGAAATCGACAGAAGGGTTCCAATCTCTGCCCTACGTTGTTGCATTGTTCAGTGCCATGCTCTGGATCTACTATGCATTTGTGAAGACTGATTCTTACCTCCTCATCACCATTAACTCGATCGGATGTGTTATTGAGACGGGATACATCATCATGTACCTCATCTATGCTCCTAACAAGGCTAAGATGTATACA…
LohSWEET7	Unigene0122684	CTCCCCTAGTCTCGCCACGTTTTCTGGCTCTCCCACCACAAAAACTCCTCATTACACTCCGCTGACCCCCACTCTCCTACTGTCAGTTCTCTCCATCCCTCCCAACCATGGTGGACCTCAGCTTCATAGTAGGGCTCCTTGGGAATGTGATTTCCATACTCGTCTTCACTTCACCCATTGCGACTTTCCGGCGAGTGGTGAAGAAGAAGAGCACTGAAAACTTCAAGGGCCTGCCCTACGTCACCACCTTGCTCAGCACCACGCTGTGGAGTTACTATGGACTGCTCAAGCCCGGCGGACTCCTCGTCCTCACTGTCAATGGCGTTGGTAGCGTGTTGCAGACAGTCTATGTCATCTTGTTCATCATCTATGCTCCTAAAGAAACGAGGGTGTGGATGG…
LohSWEET8	Unigene0127094	AAAACTTTTACAAGTCAACCGTACAGTCTCTACTAAGCCAAAAAGCTTTCCAAGCTATCTAGATCTCTTTGTTGTAAATTGGAAGCAATCTTATTTCTCAGCATGGCAAGCTTGAATTTCATTTTTGGGCTTCTAGGCAACTTAACCACCGGCCTGGTTTATCTTTCTCCTGCGAAAACGTTTTGGCACATAGTACAGCGTAGATCAACGGAGGAATTTGAGAGCATTCCTTATATAAGCAAATTACTGAATGCATACTTTTGGGTTTGGTATGGAATTGTGAAGCCCAACAGTGTGCTTGTGGCCTCTGTTAATGGTTTTGGAGCCGCCCTGGAGATTATTTATGTCATTATATTTCTCATTTTTGCTCCTCCGATGATGAGGGGTAGAACTGCCGTA…
LohSWEET9	Unigene019832	GAAAAGATGAACCGAGTGAGCCCCAATAATATTCATGTCAGAGCCCTCGCTAGGGTTTTGAGATTTTTGAAGGAAGTGCCATGGCTGCCATCACTCGCAATTAACTCGACCTTTCCCCATCTTATCCATTTATCTACAGGTCATCAAATTCATTAGTAACTCTGAAGAATCCGAGAACTTTGAATAAGAGAGTACCATCACCTTTTGAACATCTATTTAAGGACCCGTGTTCTATCTCCAACTTATCCACTCTCACTTATAACTTGAGAGAGAGAGAGAGAGATCCATCTTCCTTCCTTCTTAGGTTCAGTTGCAACAATGGTCTCTTCAGATACCAGCCGAACTGTGGTTGGCATCATAGGAAATATAATAGCACTTTGCTTATTTCTATCACCTGTG…
LohSWEET10	Unigene024768	CAGGCGTCAATAAGAGGAGAGGAGAAGAGTGTGTGAGAGAAAGAGAGAGGGATCAAAAGGCAGAGTTTTCTTCTCTTACTTCTTTGTTGGAGGAAGAGAGAAGACTTTTGTCTTCCCTCTCATCTTGACCTCTTCTCCCCTTTATACCTCCAAAACAGATGGGCCTATCATTGGACCACCCTTGGGCCTTCACCTTCGGCATCTTAGGAAACCTGATCTCATTCATGGTCTATCTGGCTCCAATTCCAACTTTCATTCGTATCTATCGGAAGAAATCAACAGAAGGTTTCCAATCTGTCCCTTATGTAGTTGCACTGTTTAGCGCCATGCTTTGGATCTACTACGCATTCATCAAGACCAACACTTACCTTCTCATTACTATTAACTCGCTTGGATGCC…
LohSWEET11	Unigene024975	TTACAGGCAATTTGGGGCATTAAAAAAGGATTATATGCTACATGAACATTAAGAGGTGACAATTTGCGATTCACCATTCAAATCTAAACACAAACAAACTTTAACACGAAAAGAATTTTCTCCAATCAGAGAGAGAGAGAGAGAGTGTTCTGTATTGTCTCAGAATCAAAAAGGGAGAAATGCTATTACTCCCTGTTTCAACTCAATCATGTACAAAAATGCAAAAAAGTACAAGGCAAAACAATCCATCTAAAACAAATTGAGGACCAGCCTGTTCAAACACTCCTAAACCATCTCAACCTCCTTGCCCTTGTTCTTGCCCTCCTCCACCTCAACCGGCGTGCACCTGAAGTAGCACAGATAAAGCACAAGCTGCAAGAACCCGAGGATCGATCCCAA…
LohSWEET12	Unigene025150	ATTTTTGGAACAAATCATGCATTAATAATTTTGGAAGATACCCCTTATGTGGGTATTTGGACCAGAAACATTTGACTTAAAACAGCAAAAGGAATTACGTTGCCTCTACTTACATGTCTTTCTCCTCCACCTATTATTCTTTCATCTCTCTTAAAAATTTAAGACACACATCTAAACTACCATTCAAGAACTGAGAACTCTTCTGCAGATGGCAATGCAACAATAGAAGTAGCAACATTAATGTGTGCGTGCACACAAATACACATCGCGAGAGAATCATTTTATGATTGGTAGAGGAGCCAAAGATTTTCGCGTCACACCGCTGGGTAATTGCCAGTCTGAGAAGCGCTACGGATCTTTTCCGTGTTCTCGACTGGGGCCATGACCTCCTCGAATCCC…
LohSWEET13	Unigene027020	AAAATATTCAATGATCATTAAGAAGCTCAACGAACAATGTGCTCAGCAATTTGAATAAAGTAACAGCAATTTTCAGTGCGCCAATACCAAACATTCTAAATCATGCAGACGAAAAGATTTAACAAAGCCTCAACACATCTATTTGTATCCTCAAGAATATCTAATGCATCACTGACAAGGAAAATTCACACATGTACAATGAAAACTTTGCAACAAGGCATCCGACAACTAACCGCACCATGAATCTACTCAAAGCATCATGCAGAGTTCGCTACAAAAAAAAGCAATGGGAGAATTCCGTTTAATAAAATGGAGCCATACACCTTTTCCTATGGCAGTATCACAGCAGTGGCAGCGTAGACTCTTCTCTTGATTTCTTGCTATAGTTGGCATACAACA…
LohSWEET14	Unigene040101	GCAATTGGGTGTTTCATAGAGTCCATATATCTCATTATGTTCCTTGTTTACGCCCCAAAAAATGCCAAGATTTACACTATCAAGTTGCTTTCTCTTCTGAATTTTGCGGTGTTCGGCTTGATTCTTGTACTCACAATGTTATTGTCGATTGGTTCCAAACGCGCTATCATCGTAGGTTGGATATGTGTAGGGTGCTCGATTTGTGTCTTTGTGGCCCCCCTGAGTATTATTAGGCTAGTGATTAGAACAAGGAGTGTGGAATACATGCCATTCTCGCTATCATGTTGGCTAACCGTGAGCGCAATTGTATGGTTCCTCTATGGGCTACTAACCAAGGACCGATATGTGGCGCTTCCAAACATACTAGGGTTCGGCTTCGGGGTGGCCCAGATGATCCTC…
LohSWEET15	Unigene048317	GATGGGTTTGTGTAATAATCTCTTCGTGTGTATATGCATCACCTCTAAGCATCATGAGGAGGGTCATACGCACAAAGAGTGTACAGTTCATGCCGTTTACTCTGTCATTTTTCCTCACACTGAGTGCTATTGCGTGGTTCTTTTATGGCATATTGATGAAGGATATTTTCATTACACTCCCAAACATATTGGGTCTGCTCTTTGGGACGCTTCAGATGGTACTCTATGTGGTGTACAAGTACTGCAAAATGGGTAAAGTTGAGGATCCAGAGAAGCCACCGGTAGACATTGTCAAGACTAGTATTGAGATACAGCCCAGTGAAGAAAAAAACACCAGTGATGAAAATCAAAAGGTGGATGACCATACTGCCTGCAATGAGAAAAGTATTTCCAACGACA…
Lilium × formolongi
LflERD6.1	Unigene0030804	GTTCTCTCGCCCTCTTAAGGGGATCGTCTCTCTCTCTCTCTCTCTCTTTCTCTCTCTCTCTCTCTCTCTCTCTCTCTCTCTCATGGCCACTGGAGAAGACATGGAGGTCGGGCAAAACGAGGCGGCGGTGCCGCTTGTCCGGCGAGACAGCCGGAGCGGTGAAGGATCCATCGCCGTCGTCCTCCTCAGTACTGCGATTGCGGTTTGCGGATCGTTCGTTTTCGGATCATGCATTGGGTATTCTTCACCTAGTCAGTCTGGAATCAGGGACGAACTCAACCTTTCCCTTTCTCAGTATGCAGTTTTTGGTTCCATATTAAACATTGGTGCGATGGTTGGTGCAGTCACGAGCGGGCGCATAACTGATTTTTTCGGTCGTAAAGGAGCAATGCGAATATC…
LflERD6.2	Unigene0043193	CATACAGTTACAGTTGCTGGTGCATACAAGGTATAGGTATGTGCAAACGTTTGACTTGGAAATACTTCGATGAATGTGTGGAGATTCTACTGAAGCTAACACTGCAATTAGATCCATTTTTTCCCTTTTCATTTAGAACACCTGAATTATCTTGAACTCTTTTTTATTCTTGTAGACATAAAGTAATTTCACAAAGTTATTGAATTCCTGCAGAGCTGAATCAGCTTTATTTTATCTTAGTCTGTCAGAGCTCATCAACTCCTGAATCTCCTCCAGTGTTCTTCCCTTAGTTTCTGGAACTATCCTTGCTACAAACAGAACGGTTGCAGCAGATGCTACCGAGAAGATTAAGAAGGTACCTGGAGAGCTCCAACTCGCGAGGAAGTTAAATGCATACGA…
LflERD6.3	Unigene0080999	CTTTGGAGTACTTCACTTTTGTCCTACATATGGAAATATCAACAATATGACCAACCTGTTTCCAGGATCCAGACGACCAGTGCTTTGGAGTACTTCACTTTTGTCCTATCTGCTCAAGCCACCGTTGTCACTACAGGCTGAATAGAGTCGCACCGTTGTCACTGCAGACTGAATACAATCTCAACTTGCCCTGTAAAACGGACAATACCTAGGCCACATACTCTTCTCAAGGCTCAGCGGAAGGAAAATTGTATTTCCTCAAGTGTCCGTCCCTTTGTCTCAGGTACCCATAGGATAACGAATACAAGAGTGAAGGCGGTCACGGCCAAGTAAATGGTGAAAGTCCCTCCGTTGCTCCAGCTCAAGAGTAAAGTACAAGTCATTGTAACCAACCAAGAC…
LflERD6.4	Unigene0081000	GTGTAAATGGCAAAGGTTCCTGTTAAAGATCAAGAAGTTAGTTGTGATTTAATGAGAAAATGATATGACATTCTCATGGCGCCAAGTGATATGATAGATCGGGGTGATGAGAGAGACCTCCTCTGCTCCAATTTAAAAGCAAATTGGCCGTCATTGTAATCCCCCACGATGTCAACCAATTTGCCAGTGTCGCAATGCTGCCCGCAAGGCTCTTTATATTGAGAGGAAGAATCTACAATAGAGCAAAGTGCCTTGTGATTGTCGTGGACTAAAAGACCTACTTTCAAGTTAGTATTTTCCGTCTCCTAATATTGCACATCAGAAAAATTAACATCAAGGTCATATTAGCATTATGAGAATATAACCAATATTATTGCCACTATTTTGACAATGATATTG…
LflERD6.5	Unigene0084852	CAAAGGTTGGTCGTAATACTGAATTTGTTGCAGCTTTACAGAAGCTTCGGGGATTTCACTGAAAGCCTCCAACGTCTTCCACAGGCCCGTGTACTAGACTTGTTTCAGAAGAAATACCTTCATGCAGTCACGGTTGGTGTAGGCTTGATGGTTCTCCAGCAATTCGGAGGAGTTAATGGAATTTGCTTTTATGCCAGTGAAATATTTGTTTCCTCAGGTTTCTCATCGGGTAACATGGGAACTATAGCAATGGTCATAGTTCAGGTTCCAATGACTACATTAGGTGTGTTTCTGATGGACAAATCTGGAAGAAGACCGCTCCTTATGGTTTCTGCAGCTGGAACATGTTTTGGTAGTTTCCTGGTCGGAATGTCATTCGTTTTACAGGTGTGTATAGGA…
LflINT1	Unigene0048321	AGAAAGAGTGCGCCTTTTTTTCTGTCAGTCTCTTTCACCGGTTCTGCGGAGCAAGGTGTAGGGTTTGGAGACTCGGACTTCCTGAAGTGTCGATTTGGTGATCCCATTCTTATTGGAACTTGGGGAGCGTCGATATGGAAGGGGGTGTTCACAAGGCGGAGAAGACTGAATTCAAGGAGTGCTTCAGTTTGACATGGAGGCAACCTTATATCCTGCGACTTGCATTCTCGGCTGGCATTGGTGGCCTACTCTTTGGCTACGACACAGGTGTTATATCAGGAGCGCTTCTTTATATTCGAGATGATTTCCGACAAGTTGATAGGAGTACCGTTCTGCAGGAAACCATTGTGAGTATGGCTGTGGCGGGTGCAATGATCGGTGCTGGTGTTGGTGGATGGA…
LflINT2	Unigene0060470	CGACTACGAAAGAAACGCATCAGACCGCCTCATCTTCTTCCATCTTAATCTCTACTTTTTTTTTTTTGAAAATTTGCCATTTTTGTTTCGCCTGATTTTTTTTCAATTAATTCTTTGCTATTTTAGTTCAACCCACCAAATTGATTCATTGAACCTATCTCGTCTGGCTTATTTAACCCCCTCTAGAACTGAATCTGTGCATCGCTAACATTTCTGGGAGATGACGATCGGGATGATGCCGGGGAGCTCGGGGTTGCTGGAGCCGCCGCCACATCTTCGGGAGGGCATCTCGTTCTTCAGCAACCCGTATGTGTTGGGGCTGGCGGCGACCGCCGGCATCGGCGGGCTCCTCTTCGGCTACGATACGGGTGTTATATCGGGTGCTCTTTTGTACATTCG…
LflINT3	Unigene0066618	CCCATGCCAATTCAAGAACTAGAAAAAAGGACTACATATCATTTATTTTACCATTACACATCTGAGATCTTCTTCAACCTAGTATGCCCTTCCTTCCAGAACTTCAAATGCATAGTTCTTTTCTCGAGCATCGCCTCCACCTCTTCGATCGGTAACCCCTTCGTCTCTGGCACAACAATCAGCACGAACAGCAATGCAAGCACAGATATCAACCCAAAGATCAAGAAAGTCCACGAGGTCCCTATAGCCTCTGTAAGAGATAGAAACGACTGTGCTACAATGAGGTTGGAGATCCAGTTTGCCGTAGCAGCAATCCCACCACACACTCCCCTGTACCTCAGAGGGTATATCTCGGAGTTCACGATCCATGGGACAGTGCCCATCCCGGGAGAGAAGGAG…
LflINT4	Unigene0066620	ATGAGAAAAGTCCACGAAGTTCCGATCGCCTCTGTTAGAGAGAGAAATGACTGAGCTACTATCAGGTTGGAGATCCAGTTTGCAGTAGCAGCAATGCCCCCGCATACTCCCCTAAACCTTAATGGATATATCTCCGAGTTTACGATCCACGGGACCGTTCCCATTCCTGGAGAGAAGAATATGATGTAGAGTGCTAAGCCAATAAGAGCGAGCCATCCGAATTTACTAGGGCATCCTCTAGTGTACCATAGCCTGCTCTCTCCGTGGCACACATTCTTCACAGTTGAATTCGAGATCAAACATGCTCCAGGAAATAGCTTATCAGTGCTAGAAGCACAGAATCCGCAATCTTCGGACTTTGCTTTCAAGCATGCCATGCAGTCCCATGAACTAGAGGCC…
LflpGlcT1	Unigene0042450	CCCCACAGAGCGTCTCTACCTCCACTCCCCGTCATCAAGCTCCCGATCCGAACCTTTCGTTTTCTCCATCGTTCTCACCATCTCCGTTGATCGCCGGAGCTCCATGAGGACCAACTCCGTCCACAAGCGCATGTCGGCGAAGGATCTCATCGTCACCATGGATCGCGTCGATGCCTTCTCAGCACGGATGCTTAACTCAATCGGCCAGGACATCGGCAACCCTTCCTGGCGGCTCTCCTTTCCGCACGTCTGCGTAGCCACAATCTCTTCTTTCCTGTTTGGATATCACCTTGGGGTTGTGAATGAGCCTCTAGAGAGCATATCCACAGATCTCGGGTTTGCGGGGAATACGATGGACGAAGGGCTTGTTGTGAGCATGTGTTTGGGAGGGGCTCTTCT…
LflpGlcT2	Unigene0067291	CTTCTCCTGAAGCAAAAGATGAAAGGATGTCTTTTTTGAGTTCACTAACACATTATTCCAAAGTCGAAATGACATGATCAACTAGCATAGGAAACAAGCTACTTACAGAACATCTGCTAAGGTCAATAACATTCTAGCAGCAGAAATATTAAATCAAATTGCAGGGTTAAGAGCACGCTCTATTTCTTCCAATGACCGTCCTTTAGTTTCCACCACATTGCCAGCAATGTATAAAACTGCAAGAAGACAGACCGAGGCAAATCCCATATAGACCGTGTGTATTCCAAACTTGTTAACTACACTTAAGAAGTAGAGGCCTATCACAAAATTCGACACCCAGTGCATGCCCATAGATAAAGCAACTGCCTTGGCTCTGATTCTGGATGCAAAAATCTCGGG…
LflpGlcT3	Unigene0074733	CTCACCATCCCCAGTGGGCCCCACCTCCGCCCGATCAACCCCTTTCGGCCTCACCCCGCCGAGTCCAGTTCCACCATCTTCTCCACCTCCCGAATGGCCTCCTCGTCGCTCCTTTGCCAACCCTACCCCAACCGGACCCACCGCTCTCCCCTCATCTTCCGCCGCCGGTCACCGCTCGCCGTCCGGCTTCCTCTCCGGCCGCCGCATCTCTGCTGCGCCACTCTCAACTCGCCACCTCCTTTTCAAGAGCAGGAGGATGATACGTTTCGGGCGGCTAAAGGATCCGATGAAGACCACGGTGGTATTGTTGAGGAAGGGGGAGTTGGAGGGTTGGATCTTGGTTGGCTTCCGGTGTTCCCCCACGTGCTCATCGCCTCCATGGGCAATTTCCTCTTCGGG…
LflSTP1	Unigene0009642	GACTTCCACCAAACCATTAGAAGCTCAGCCTAATCAACTCCTCCCTCCCTGCTCTATTAATGCAGTGAGTTTGGTCTCTATATAGTCGCAAATGTTGGTGTGAAGCAAATCATTCATTCTCAATACAAGGTAATGGCAGGAGGCGGGCTCGCCGTGAATGGCCCGTCGAATACCGCCCCAGGAGAACTGACCGCCTCAGTGATCATTACCTGCATCATGGCGGCATCGGGAGGCTTGATCTTCGGCTATGACATAGGAATCTCAGGTGGAGTAACTGCAATGGATTCATTCCTCAAGTCCTTCTTCCCGGATGTTATAAGAAAGAGACAAGATGCCAAGCAGAACCAATACTGCGTCTACAACAACCAAGCCCTCACAGCCTTCACTTCATCATTATAC…
LflSTP2	Unigene0009644	AGAGAATGGCAGGAGGCGGCCTCGTCGCGGACGGCTCATCCACTGCTGCAACCGGAAAGCTGACATCATCGGTGATCATTACCTGCATTATGGCAGGATCAGGAGGGTTGATCTTCGGCTACGACATCGGAATCTCAGGTGGGGTGACTGCAATGGATTCATTCCTCGGATCATTCTTCCCCGATGTTATAAGAAAGAGACGCAATTCGAAGCAGAATCAGTACTGCGTCTACGACAACCAGGCCCTCACGGCCTTCACTTCTTCCTTGTACATCGCCGGCTTGTTTGCCTCGCTGGCAGCTGGCCGTGTCACGAAGACAGTTGGGCGCCAGGCTGTCATGTTACTTGGTGGTACCTTATTTTTCATTGGTGCGGCCGTCAATGCCGCCGCCATCAACA…
LflSTP3	Unigene0009691	CTGCATTTACAAATTACAAGGAACCATCGTAATCTTTCTTTACACTTGATATTCCTTTACAATAAAGTACTCACCAAAAGCTTGGTGAAAGCCAATTCCTTAACAAGTATAAAAAGCAACTTTCATTCAGAGTTGCAGCCTCTACAACTTTCATTCAGTGTTGCAGCCTCTACAACTCGTAACTGAAGAGAAAAGAGAGAAAAAGGACAGTAACTCAGCTAAGCAACCCCTACAGGGCTATTTCCTTGTTCTGGTCTTCTGATCTCGACACAATGTTCTTCCAGAACCAGTGTTTCTCCCATAGATGTGACATCTCCTCGATCGGTACTTGCTTCGTCTCTGGCAGTAGCAAGATGATGAACAAAGACATGATCACAATCAGTCCGGCGAAGAGAATGA…
LflSTP4	Unigene0026021	TCCTTATTAGTTTTCATACATATTTCTCGCATTCCCTCCATCTCCAACAATCCTCCCCCAAAACCAGTGCTCCCTCCATAACATCTCCATCCTCTCCATAGGTACACCCTTTGTCTCAGGTAGTAATAAACACACAAACACAGTCATCATAAATACGCACCCTCCAAAAAAGAAAAAGACCCCAAATTTAAGGTGGCATAACATAGAAAGTATGCTCTGAGAAAATACAAAAATAAATAAAAATCTTGCTGCCAAATTGATACTCATCCCGGTCGATCGTATCTCTAGTGGGAAAATCTCACTCGATACCAGCCATCCCAAAGGACCCCACGACCATGAAAAACCAGCAACAAAAATACAAATAAGTGACAACACCAGGTAAGCATATCCTATATTAAT…
LflSTP5	Unigene0076409	TAGCGTCCGACGCCGACGGGCGGTGACGGGACGCAAACGCTCATTGAATTACACACATCACACTTGCACCTCCATTAAAGAAATCCGACAAATCCAGAGGATTCGCCGGCTATAAATACCACCAATCAGCAGTAGCCAGAAGATACAGAGCAATGGCGGGCGGCGGATTCGGGCCGGCGGGCGTGAGGACGGAGCGGGCCGACCAGTACAAGGGCCGCGTCACCCCCTTCGTCGTCTTCGCCTGCATCGTCGCCGCCGTCGGCGGCTCCATTTTCGGCTATGACATCGGTATCTCAGGGGGAGTTACATCCATGGATCCATTTCTACAGAAGTTCTTCCCGGTAATATACCGGAAGAAGAACCATGAATCAAATAGCAACTACTGCAAGTACGATAACC…
LflSTP6	Unigene0085933	CTCACCCTCACCATGGCCGGCGGCGCCATTGTGAATGTTGCCGGCGGCAAGGAGTACCCTGGCAAGATGACCCTTTTCGTCTTCCTCACCTGCCTGGTCGCCGCCACCGGCGGCCTCATCTTCGGCTACGACATCGGAATCTCTGGTGGTGTGACCTCGATGAATCCTTTTCTGATCAAGTTCTTCCCATCTGTGTACCGGAAACAGGAGGCGGATAAAAAGACGAATCAATACTGCAAGTTCGACAGCCAGTTGCTGACAACGTTCACCTCATCTCTTTACCTGGCGGCGCTTATCGCCTCCTTCTGTGCTGCGACCGTGACCCGTAAATTTGGTCGCAAATGGTCCATGTTTGGTGGAGGGCTTACATTTGTAGTCGGAGCAGCCATTAATGGCGCT…
LflSTP7	Unigene0085934	ATTTTTTCTCCTCTCTAGTTCCCACTTTTTTTTTTCTAGGGTTTCAGCAATGGCCGGAGGAGCGATCGTCAACGCCTCCGGCGGTAAGGAGTACCCCGGAAACATGACGCTCTTCGTCTTCCTCACCTGTCTCGTCGCCGCCACCGGCGGCCTCATCTTCGGCTACGACATCGGCATCTCCGGGGGAGTCACTTCGATGGACTCGTTTCTGATCAAGTTCTTCCCGTCCGTTTACCGGAAGGAAAAAGAGGACCAGAGCACAAACCAGTACTGCAAATTCGACAGTCAGCTTCTTACAACGTTCACGTCGTCGCTGTACCTGGCGGCGCTGATAGCATCATTCTTCGCCGCGACGGTGACGAGGGTTTTCGGTCGGAAATGGTCGATGTTCGGCGGTGG…
LflSTP8	Unigene0085935	CGAGAGTTTACTCTTTCAAATATTAGAAATTGATTGAAAAACCCTTCACCACTGATTTCTTTTTCAGTCTGTTCCGATCTACCTGCCGGAGATGGCACCAGCGAAGTTCCGCGGCATGCTTAACATTGGCTTCCAGCTGATGATCACCATCGGCATCCTAGCGGCGAACCTTATCAGCTATGGGATCTCGAAGATAAATGGCGGCTGGGTGTGGCGTTCCAGTCTCGATCTTGCGGCCGTCCCTGCCCTCGTCATCACCCTAGGCTCCCTCTTTCTCTCCGACACCCCGAACTCCCTCATCGACCGCGGATTCGACGAGAAGGCTGAGGTCATGCTCCGTCGTGTCCGTGGCACGGATGACATCCACCAGAAGTACGGCGACTGACGGCCAGTATCGAA…
LflPLT1	Unigene0046661	TCTCTCTCTCTCTCTCCGTCCGCCATGGAAGAGAAACCAGCTGAGGCCAAGGTAGCCAGTACTGGTGCTGCAGCCTTCTCTGTTCAACCTAAGGCTGCCGGAGAGAAGCCGCGGAACAGGAAGTACGCTTTCGCATGTGCTATGCTTGCTTCAATGACCTCAATCCTATTAGGTTATGATATCGGAGTGATGAGTGGAGCTTCAATATTCATAAAGGATGACCTCAAAATAACGGACACCCAAGTTGAAATCCTCCTCGGCATCCTCAACCTCTACTCCCTCATCGGATCCGCTGCCGCCGGCCGCACCTCCGACTGGTTCGGCCGACGCCTCACCATCGTCCTCGCAGCTGGCATCTTCTTCGTGGGCGCCATCCTCATGGGCTTTGCCACCAACTAC…
LflPLT2	Unigene0060312	CTCCTCTCCGTTCTCACCCCCATTGCCCACCTAAAATGGGCGACAAAGAAGTTTTCCATCCGCACAAGAGCCCTAAATGGAACATGTACGCCTTCGGCGCCGCCATCCTCGCTTCCATGACTTCCATCCTCATGGGATACAGTAAGCACTGTGTCTCGTCATTATTTGTTCCTTTAACAACATGCTAATTACCTTCTTCCACAGACATAGGAGTGATGAGTGGCGCCGGCATCTACATCGAAAAAGATCTCGGTATCGACGACACCAAGCTCGAGATCGTCTCCGGCATCATCAACCTATACTCCCTCGTCGGCTCCACCATCGCCGGCCGCATGTCCGACTGGATCGGCCGCCGCTTCACCATCGTCTTCGCAGCTGCCATCTTCTTCGCCAGCTCCC…
LflPLT3	Unigene0079147	ATAGAAGGAATCTCCCCAGATCTGGATACTCCCTCTCTGTAAACCCTGATTCTCTCTCCTCTTTCTCTCTCTAGACGCAGAGGAGGAGGCGAGATGGGGTTGACCGAGTACCGGAGGATGGACGCCGATGCCGAGCTCGTCGGAGATGAACTGCCGAGCCAGGGAAGCAGCAGCAGCAGCAGCCGGAGCAGGAAATACGTCTTCGCTTGTGCGATCTTTGCTTCCCTTAACTCGGTTCTTCTTGGATACGATGTGGGTGTTATGAGTGGAGCTATTATCTTCATACAAAGAGACTTGCACATAACAGAAGTACAACAAGAAGTTTTAGTGGGTTGTTTGAGTGTTGTTTCCCTTTTAGGTAGTTTAGGAGGTGGAAGAACCTCAGATGCTATAGGCAGA…
LflTMT1	Unigene0030117	CTCCCACCGCTGGCTTCGGCTTTCGACTCTACCCAAAGGGCCCAAACTACTTCTTTATAGATAATCATCACCACCTTCAAGTTCTAGGGTTTCCCCAACCCGATCAAAGCGCTATTTCTATCAAATCGGTAACAGCTCTCCCTTCCTCAATTTTCTAATCTCTTCTTGGCACCTCCCTCAGTAGATTCCTGACACCCGACCGCTGGATCTGAACGCAATATTGTTCTGTAGCTATTTGATGTATTTCCCAGCCACGAGATAATCCTTCATCGCCAGTGTCTTCTAGCGTCGATACCAAGGCCAGATCTGGCTGTACCGATGCCACTGCGTTTCATATAGGTAAACTAGCGATCCGATCATGCGAGGTGCAGTGCTTGTGGCGCTCACCGCCACAATTGG…
LflTMT2	Unigene0030118	AATCATTTCTCGTTCCCCCAAAATCTAAACATTTTCTCAAGTTTTCTTTTCCTGGTCTATATAGTAACGGGTAGGAGAGCATAACCCATAACGTTATTCTCTCTCCTCTTTCTCTCTCTAGAAAGTTTGTTGGGGAGAGCATTGAACGGCAGGGGACCCGGAGATTCCGAGGAATTCAGTAGCTCGTTCAGTTGAGGAAAAGGGCAAAATTTACAGATCGTTCTGATCTCTATTTGAAGAACCCACAATTGGGTCTTTGAGGCCTCCGGCGGCGTGCTCAAAGCTCCAATCTTGATCCAATTGGGCGTTTTGAGCTCTGTTTGCAGAGCACAAAGATTGAATCTTGGAGGGTGAGAATTTGAGGTTTTGTAGAAGAAGAGAATTAAGATAGGTAGGTTG…
LflVGT1	Unigene0055747	GTCGCTGTCCAGCGGCTCATTCTGGACGCCACATGAACATACGCTCCGAAGGATTCTACGATGACCCCAATATCTATCGTCCATAACCCCCACCTAACCCGCTTACCACACTCACCATTTCAGCCTCATCAGTTAGCCGCGTCCACAATCTGAGCCTCCGCCCGCGATGTCGCCGGAACCGCACAGGCTCGTCAGCATAGATGTCGCCGCCGGTGAGATCGATGATGCGTCGGAGCCGCTGATTGGCGGCGATGGCTCGCCGGAGAGTTACTCCATCCGGTCGGCGATACTCCCGTTTTTATTCCCAGCTCTTGGAGGACTGTTGTACGGCTACGATATTGGCGCTACATCTGGTGCTACTATTTCTTTGGAGTCATCAACCTTAAGCGGAACAACTTG…
LflVGT2	Unigene0057306	CACAAAACAGGTCCGTGGTGCCGACGCCCGCATGGCTTCTATCGTGGCAGCTTTCCCAACCCCCACAGCGGCGGCGCTCCGCCGCTCCCGCCCCGAATCCCGCCGCCAATTCCTCCCCCAGCGCCACCTCATCCCCTCCCCCTCCCTTCCTCGCCAACAGATATCCGGAGCACCGCTCCTCGTCCCTGGCTCCGCCGCCTCGCCGAGATCGTCCAGGCTGTGGGTGCGAGCGCAAGGGGATTACGCTGCTGGCGATGGCGACGTTACTGTGGAGGAGGTGGAGTCGTTCACCTGGACCTCTGTTATCATTCCTTTTCTGTTCCCGGCATTGGGCGGCCTACTCTTCGGATATGACATTGGGGCGACCTCTGGAGCTGCCATATCTTTGCAGTCTGCTGA…
LflSUT1	Unigene0027768	TCCCGTTTTCTTTTACTCTCGATGGAGAAAATTTGCTCTCTCTATAACAAAATGTTGTATGCAGCTTACAACATATCTGCTTCCGTTGTGTGGGAATTTCGTATATGGCATTTCTAGTGATAACTTTACAAAAAATGAACGGAAAAACTATTAACACCTATAAATGAAATGAAAAAGAATTATACGAATTGAATAACTATGACTGGGAGCTATAAAAACACTAATGGGAGCTATAAAACACTAATGGGGGGAGAAACTCAACCAAATCCATGGAAGCCAGCGGAGGTGAACGACGTAAGTCGGGGCAGCTTTGTCATTGCGGCGATTCCAGCAATCAAGGAGAAAATGGAGGCCAGGGCGAAAGAGGGGATGTTCCCTCCGCCAAAGAGGGCATCCCAG…
LflSUT2	Unigene0057880	CTGGCAACCATATAGCTGACAATAATGTGAACAAAAAGTTGGACAACTCAAAGAAACAACAACGTAATATCAGTGGCAACTTGTAATATCAGTAGCAGCCATATAGCTGATAATAGTGTGAACCAAAATGTTGGACAACTCAATGAAACAATAACATAATATCAGTGGTAACTTCTAACCCCATAAAGCTGATAATATTTACATTTTCCTCGTGTGACAACTGTTCCATCAGTTTTTACAAAAGTAACAAGAACCATGGAACACACAATATACCTTACTTTCGAGTCCTTGTCCTTGAAACAGAAGATCGGGGAATTGCAATGATTGCCGTGAGTCCACTGAAAAAAGCAGCCATTGCTGCTACAGCAAAAGCTGGTGAATTGCCTCCTCCAAATAACT…
LflSWEET1	Unigene0026980	AAGCAACAAGTTACACTAATACATCAGGGCTTTCGAAGCAACAACATACACTAATACATTAGGGCTTTTACACCAATACATCAGGGCTTTTGAAGCAACAACTTACACTAATACATCAGGACTCGAATTCACCGAAAACTATGATTTAGTAGAACACTTGAACCAACAACTTACACAAATACGTCCTGACACGAGATCCAGAGGAACCATTCGATCTCTTTGATTCAAAGATGATTAAATCACCATTGACACGGGAAGGCTCACCTTGATCTCATCGCCACCGATCTTCATCTCCTCGGTGAGTGGCGTCTCTATGTCCGAGTTTGGAACTGGGCTGAATTTGGTGATGGCCACAGCAATCTCGGGCATTAGCTCGCCTTCCACAATAATTACCTTCTT…
LflSWEET2	Unigene0026981	GGCTTTTGAATTCACTAAAAACTAAGATTCAGTACAACACTTGAAGCAACAACTTACACTAATACAATAGCTCCGGCCACACCGTAGGCGCAAGTTGTATACATCTTATCTTAAAAACATGACAAAAGATGCAGAGGAACTCTTCATCTCTTTGATTGAAATATGATCATCATTTCTCCTAACCATCATTCACACAGGAAGGCTCACCGTGCTCTCATCACTACCAACCTTCATCTCCGTGCTTTCATCACCACCGATCTTCATCTCCTCAGCGAGGGCCTTCTCCACATCCGAGTTTGGAGCTGGGCTGAGCTTCGTGATGGCTACAACATGCTCGGGCAGTCGCTCTCCTTGCACGATAGTTACCTTCTTTGCACTGCTTTTGTAGATGATGTAAAT…
LflSWEET3	Unigene0035595	AGCCAACTGAGACGTGTGGTGCGCGTGGGCAGCCGCGACGGGACTACCCAATAAATCCCCACCGGGCGAGAGCGACTCGCAACCTCGCACGATTGCAACCGTCAAAGGGAATCAACGGACACAATATACGGACAAAGAATAGGCGGTACTGCCCCTTTCTCCTCCTCTTCTGCTTATATAAATCCGATGATAAGGGACATATAGAGACGCTGACTTCAGCTTGTTGAGGTAGGATTGATGGCTTCGCAGGCGCCATTGCCGCCCTCTTTCTATGATTGTTGCACCTATGCAGCTGGAGTCGCAGGTAATCTCTGTGCCTTCGTGCTGTTTGTTTCACCGATACCAACGTTTAAGAGAATTGTGAGAAACCGATCAACGGAGCTGTTCTCAGGGTTGCCC…
LflSWEET4	Unigene0046338	CACATTTATAAGTTTTAAGGGTGGGACAGTATCTAATGTTACTTATGTAACATTATAAAATCCCTAAATAGATGTACATACATGAAATTCTTACCATTAATCCCCAATATGGGCATTTTGGTTCAAAAAAGAGTGTAATTCAAAAGGAGTTAGTGAGAGGGCCTTGACAATCTTAGTTAAGCTGTGCTCACGGGAAACCGACGGTTTTGGGAGGCTACTTACTTTCGTTAAGTTCCTATTCTGTGTCGACTTGTCGGTCCCTTGCATTTCCAGCTGCGACACTAGAACGGCAGAGCCCTCCTCTTCTGCCATCTCGAGATCAATTAATTTGGATATCGGGGTCTTTTTTCTGTATACAGCATACAAGATCAGCTGTGCCGAGCCCAACACGAAACCGAT…
LflSWEET5	Unigene0056066	TCGGATCACCATAGCCATGACAAAGGGCGGAGATGCATACATGCAACTCTCGAAGATTATACACATAATTCTAATAATTTTCGTACGTTCAGTGTGTGGTGCAGTGAGAGCACAAATGTTACTACTGCTTCCATGAACATTGCCTCCACTGTCATGATGCTCACAACCTTAAGACATTAGTGACGAGTAGCTTATGTGAAGAAAATACGAGGTAGATGGTCTCGAGAATGAGGTCGATGATGTTGATGATCCAGACAAAAGTAGATCCGGGCTTGATAATATGTTACCTGTAGAATACCTACATAACACAATTGAGCATTGCCTCCAAGTATGATAGAGGCGAGAAATCCTCCACAACTCGCTTCTTTAGTATAGTCCAAAATGACGGTACCGAGGATA…
LflSWEET6	Unigene0057475	GGCGTCAATAAGAGGAAAGGAGAAGAGTGTGGGAGAGAGAGAGAGAGAGGGGATCAAAAGGCATAGAGTTTTCTCTTACTTCTTTGTTGGAGGAAGAGAGGACCTTTGTCTTCCCTCTCATCTTGACCTCTTCTCCCTTTATACCTCCAAAACAAATGGGGCTATCATTCGACCACCCTTGGGCCTTCACCTTCGGCATCTTAGGAAACCTGATCTCATTCATGGTCTATCTGGCTCCAATCCCAACTTTCATTCGTATCTATCGAAAGAAATCAACAGAAGGTTTCCAGTCTGTCCCTTACGTAGTTGCACTGTTTAGCGCCATGCTTTGGATCTACTACGCATTCATCAAGACCAACACTTACCTTCTCATTACCATTAACTCGCTCGGTTGCCTCA…
LflSWEET7	Unigene0059765	GGGAGAGAGACAGGGGAAGAGAGTGTGAGAGAAAAAGAGAGGATTTGGAATACTGTTTTCTTCTGTTCTTTCATTGAGTGTGTAGAGAAGGCCACTGTCTTCCCTCTAAACCTAAATTTTTTCACCCTTCTTGTACCTCGAGAAGTGGAAGAGAGATGGCAGGGTTATCATTGGACCACCCTTGGGCTTTTGCCTTCGGTATTTTAGGGAACATCGCATCATTACTGGTTTATGTGGCTCCAATCCTAACATTTGTTCGGATTTATCGGAAGAAATCGACCGAAGGATTCCAATCAGTCCCGTATGTAGTTGCATTGTTCAGTGCCATGTTGTGGATATACTACGCGTTCATCAAGACAAACACTTACCTTCTCATCACCATCAACTCGCTTGGTTGCG…
LflSWEET8	Unigene0061686	TCTGCTTACAGGTTCTACTCACTCCTTATTCAACTTATTACACATTAGCTACAACACCTACACCCTATTCTCCACAGAGACGGTTACCTGCTGAGTCTTCTTCTCACCGTTCTGCAGGCCATTCAGATGGAGCTTCTGGTCTTCAATCTCGACTTCAATGGCAGCTGCGGGACCCTTGTTCTTCCTGTATATCGCATACAGGATCAGCTGCATTGCCCCAAGTGCACTCCCACACCTATTCGGTACCGAGACGAAAGGGTCGCCCCCAAGCAGGCCGAAGATGAACCACGATGTTCCGCAGAGGAAGACGAAGAGAGACAGGAAGAATGGCATGAACTCCACGCTCTTAGTTCGGATCACCAACCTCTGCCGGGAGGCAAAACCATGATAGAGAGGGGT…
LflSWEET9	Unigene0061687	CTCACTTCTTGTTCGACTTATTACATATTAGCAACAATACCTACACCCTATTCTCTACAGAGTCTGTAACCTGCTGAGTCTTCTTCTCACCTTTCTGCACGCCATTCTGTTGGAGCTTTTGGTCTTCAATCTCGACTTCAGCGGCAGCTGCTGGACCCTTGTTCTTTCTGTATATCGCATACAGGATCAGCTGCATAGCCCCAAGAGCGCTCCCACACCCATTCGGTACCCAGACGAAAAGGTCGCCCCCAAGCAGGCCGAAGATGAACCACGATGTTCCGCAGAGGAAGACGAAGAGAGACAGGAAGAATGGCATGAACTCCACGCTCTTAGTTCGGATCACCAACCTCATGATGGAGAGGGGTGAGCCGTACATGGTGATGGAGAAGATGGTGGAGG…
LflSWEET10	Unigene0078058	CTTGTTACAATGTTGACATGTGAAGGCTCAAAACGGGTGAAATTTGTTGAATGGATTTGTATGGTTTTCTCAGTTTGTGTATTTGCTTTTCCCTTAAGTACAATTTGGAAAGTGATACAAACGAAGAGCGTCGAGTCTATCCCAATCCCGCTATCAGTTTTCCTCACACTGAGCGCGATTGCTTGGTTCTTCTTCGGCATAGCGACCCGTGACCTACGTATATGGATACCAACC
LflSWEET11	Unigene0081109	CACAATGGCAACAAAACATGCATTAATAACTGTGGTAGATACCCCTTATGTGGGTATTTGGACCAGAAGCATTTGAATTAAAACAGCAAAAGGAATTACTTTGCCTCTACTTACATGTCTTTCTCCTCCACCTTTTATTGTTTCACCCTCTCTTAAAAATTTAAGACACACATTAAACTTCAAGAATTGAGTACTCTTCTGCAGATGACAATGCAACAATAGAAGTAGCAACATTAATGTGTGCGTGCACACAAATACACATCGCGAGAGAATCACTTTATGATTGGTGGAGGGGCCAAAGATTTTCAAGTCACACCGGGGGGTATTTGCCAGTCTGAGAAGCGCCACGGATCTTTTCCGTGTTCTCGACTGGGGCCATGACCTCCTCGAATCCCATTT…
LflSWEET12	Unigene0086230	CAAAAAAGTTACATTAAGAAGGGGGAGTAATAAAAAGGCTTCAATTGTAATCATTATTACGCATGTCTCTCTTTCTTAATTTCCCCAATACACCTATTATACGCAGAAAAAGGAGAAATATCATTCCGAATTTCATTATTATTGTTTTTTCCGACGAAACTCTTCTACAGTTGAGTAATTGAGACCAAAGAGAAGAAAAGAGGGGGATACTTTCCCATTCAGAACAAGACCCAAACAGAGAGAGAGAAATTATTTCCTCTTCAGGACAAACCCAAACTTGTTGGTCATACTGTAGACATCTCAAGATACTTTGGTGGAGCATTACTAGCCTTCCCGTTATCTTCGATCGGCACCACCACCTCCGGCACCCCCATCTCCGCCTTTGTCTTTCGAGCTGCG…
