# Supplementary material for: Identification and Expression Analysis of Putative Sugar Transporter Gene Family during Bulb Formation in Lilies
Source: Int J Mol Sci. 2024 Mar 20;25(6):3483. doi: 10.3390/ijms25063483 (PMC10970775; doi:10.3390/ijms25063483)
Supplement: Supplementary file 1 [file ijms-25-03483-s001.zip › Table S6.xlsx]

## Sheet: Sheet1
Table S6: Transcriptome sequencing of ‘Sorbonne’ and Lilium × formolongi.
Lilium	Transcriptom data produced year	Sampling points	Sampling tissues	Biological process	Sequencing methods	Released or not
‘Sorbonne’-merged	2014	Plants with buds just prior to burst	Mixture of six tissues: basal roots, scales, leaves, stem epidermis, tepals, and stigma	None	Illumina RNA sequencing (RNA-seq)	Yes, see reference in Du et al., 2015
	2015	60 DAT	In vitro bulblets	In vitro bulblet development	Illumina RNA sequencing (RNA-seq)	Yes, see reference in Wu et al., 2021
	2016	0 DAT, 1 DAT, 8 DAT, 14 DAT	Bottom of the scale	In vitro bulblet initiation	Pacific Biosciences (PacBio) full-length sequencing	No, but can see similar reference in Gao et al. 2023 published by our group
	2023	0 DAT, 1 DAT, 8 DAT, 14 DAT	Bottom of the scale	Bulblet initiation by aeroponic culture	Illumina RNA sequencing (RNA-seq)	No
Lilium × formolongi	2023	2 M, 4 M, 6 M, 24 M	Shoot apical meristem from the bulb	Juvenile-to-adult transition	Illumina RNA sequencing (RNA-seq)	No
Note: DAT is short for days after treatment, M is short for months.
Du F, Wu Y, Zhang L, Li XW, Zhao XY, Wang WH, Gao ZS*, Xia YP* (2015). De novo assembled transcriptome analysis and SSR marker development of a mixture of six tissues from Lilium Oriental hybrid ‘Sorbonne’. Plant Molecular Biology Reporter, 33(2): 281-293
Wu Y#, Ren ZM#, Gao C, Sun MY, Li SQ, Min RH, Wu J, Li DQ, Wang XY, Wei YP, Xia YP*(2021). Change in sucrose cleavage pattern and rapid starch accumulation govern lily shoot-to-bulblet transition in vitro. Frontiers in Plant Science,11(2070)
Gao C, Zhang L, Xu YC, Liu Y, Xiao X, Cui L, Xia YP, Wu Y*, Ren ZM* (2023). Full-length transcriptome analysis revealed that 2,4-dichlorophenoxyacetic acid promoted in vitro bulblet initiation in lily by affecting carbohydrate metabolism and auxin signaling. Frontiers in Plant Science.
